# Supplementary material for: Forging a link between mentoring and collaboration: a new training model for implementation science
Source: Implement Sci. 2016 Oct 13;11:137. doi: 10.1186/s13012-016-0499-y (PMC5062835; doi:10.1186/s13012-016-0499-y)
Supplement: Additional file 2: — Contact[year].net: Pajek.net file for contact network for each year. (ZIP 11 kb) [file 13012_2016_499_MOESM2_ESM.zip]

Archive with 3 entries (3 files):
- Contact/Contact2012R1.net
- Contact/Contact2013R1.net
- Contact/Contact2014R1.net
