# Supplementary material for: Forging a link between mentoring and collaboration: a new training model for implementation science
Source: Implement Sci. 2016 Oct 13;11:137. doi: 10.1186/s13012-016-0499-y (PMC5062835; doi:10.1186/s13012-016-0499-y)
Supplement: Additional file 2: — Contact[year].net: Pajek.net file for contact network for each year. (ZIP 11 kb) [file 13012_2016_499_MOESM2_ESM.zip › Contact/Contact2012R1.net]

*Vertices 65
  1 "1001"                                   0.7095    0.4783    0.5000
  2 "1002"                                   0.7429    0.2433    0.5000
  3 "1003"                                   0.2948    0.4032    0.5000
  4 "1004"                                   0.4931    0.3256    0.5000
  5 "1005"                                   0.3841    0.7560    0.5000
  6 "1006"                                   0.7035    0.7793    0.5000
  7 "1007"                                   0.8572    0.3930    0.5000
  8 "1008"                                   0.4538    0.5175    0.5000
  9 "1009"                                   0.4191    0.4548    0.5000
 10 "1010"                                   0.7866    0.5573    0.5000
 11 "1011"                                   0.6040    0.4665    0.5000
 12 "1012"                                   0.8752    0.6449    0.5000
 13 "1013"                                   0.3363    0.8369    0.5000
 14 "1014"                                   0.2321    0.0847    0.5000
 15 "1015"                                   0.3985    0.3515    0.5000
 16 "1016"                                   0.4324    0.0500    0.5000
 17 "1017"                                   0.5459    0.8279    0.5000
 18 "1018"                                   0.4554    0.1511    0.5000
 19 "1019"                                   0.0500    0.5256    0.5000
 20 "1020"                                   0.2519    0.5269    0.5000
 21 "1021"                                   0.3443    0.5490    0.5000
 22 "1022"                                   0.9500    0.5842    0.5000
 23 "1023"                                   0.2536    0.2758    0.5000
 24 "1024"                                   0.3220    0.1596    0.5000
 25 "1025"                                   0.7178    0.4223    0.5000
 26 "1026"                                   0.5695    0.1350    0.5000
 27 "1027"                                   0.4123    0.2125    0.5000
 28 "1028"                                   0.5574    0.6748    0.5000
 29 "1029"                                   0.2449    0.2157    0.5000
 30 "1030"                                   0.1403    0.6174    0.5000
 31 "1031"                                   0.7879    0.2759    0.5000
 32 "1032"                                   0.0657    0.2659    0.5000
 33 "1033"                                   0.6213    0.8948    0.5000
 34 "1034"                                   0.4670    0.2329    0.5000
 35 "1035"                                   0.6645    0.5609    0.5000
 36 "1036"                                   0.5423    0.4288    0.5000
 37 "1037"                                   0.6603    0.7797    0.5000
 38 "1038"                                   0.8601    0.7695    0.5000
 39 "1039"                                   0.6341    0.2061    0.5000
 40 "1040"                                   0.1895    0.3634    0.5000
 41 "1041"                                   0.3260    0.3298    0.5000
 42 "1042"                                   0.9228    0.5017    0.5000
 43 "1043"                                   0.2573    0.8948    0.5000
 44 "1044"                                   0.5361    0.5417    0.5000
 45 "1045"                                   0.8232    0.4659    0.5000
 46 "1046"                                   0.5817    0.7222    0.5000
 47 "1047"                                   0.6301    0.3773    0.5000
 48 "1048"                                   0.6113    0.6269    0.5000
 49 "1049"                                   0.3870    0.6673    0.5000
 50 "1050"                                   0.4856    0.4528    0.5000
 51 "1051"                                   0.3469    0.4742    0.5000
 52 "1052"                                   0.4624    0.6617    0.5000
 53 "1053"                                   0.2862    0.6976    0.5000
 54 "1054"                                   0.8920    0.3182    0.5000
 55 "1055"                                   0.8090    0.6666    0.5000
 56 "1056"                                   0.1272    0.3728    0.5000
 57 "1057"                                   0.0924    0.4651    0.5000
 58 "1058"                                   0.5557    0.2720    0.5000
 59 "1059"                                   0.1644    0.5675    0.5000
 60 "1060"                                   0.5386    0.4913    0.5000
 61 "1061"                                   0.3703    0.9500    0.5000
 62 "1062"                                   0.4697    0.7908    0.5000
 63 "1063"                                   0.6727    0.1661    0.5000
 64 "1064"                                   0.1866    0.7415    0.5000
 65 "1065"                                   0.4653    0.5592    0.5000
*Edges
  1   3 2
  3  25 1
  3  47 1
  1   4 1
  4  25 1
  1   5 2
  5  25 1
  5  36 1
  5  52 1
  1   6 3
  6  33 2
  6  39 1
  6  44 1
  6  46 1
  6  52 1
  6  61 1
  6  65 2
  1   7 2
  7   8 1
  7  10 1
  7  25 1
  7  31 1
  7  38 1
  1   8 1
  4   8 1
  8  16 2
  8  25 1
  8  28 1
  8  30 2
  8  33 1
  8  39 1
  8  40 1
  8  42 1
  8  57 1
  8  61 2
  1   9 1
  7   9 1
  9  16 1
  9  19 1
  9  25 1
  9  28 1
  9  30 2
  9  33 1
  9  34 1
  9  42 1
  9  46 2
  9  52 1
  9  54 1
  9  57 1
  9  61 1
  9  64 1
  1  10 3
  6  10 1
 10  11 1
 10  33 1
 10  37 1
 10  63 1
 10  65 1
  1  11 2
  2  11 1
 11  16 2
 11  25 1
 11  30 1
 11  56 1
 11  61 1
 11  65 1
  1  12 1
 12  36 1
 12  42 1
 12  44 1
 12  65 2
  1  13 1
  6  13 1
 13  20 1
 13  25 1
 13  28 1
 13  30 1
 13  36 1
 13  40 1
 13  57 1
 11  14 1
 14  32 1
 14  56 1
  1  15 2
  4  15 1
 15  16 1
 15  24 1
 15  25 1
 15  27 1
 15  30 2
 15  35 1
 15  39 1
 15  40 1
 15  47 2
 15  52 1
 15  57 1
 15  63 2
  1  17 1
  2  17 1
  5  17 1
 11  17 1
 12  17 1
 17  25 1
 17  36 1
 17  43 1
 17  56 2
  2  18 1
 16  18 1
 18  30 2
 18  64 2
  1  20 2
  4  20 1
 20  25 1
 20  26 1
 20  30 1
 20  48 1
 20  57 1
 20  61 1
  1  21 1
  3  21 1
  4  21 1
  9  21 1
 11  21 1
 15  21 1
 16  21 1
 20  21 1
 21  23 1
 21  24 1
 21  25 1
 21  29 1
 21  30 1
 21  33 1
 21  35 1
 21  37 1
 21  40 1
 21  42 1
 21  44 1
 21  45 1
 21  46 1
 21  51 1
 21  53 1
 21  57 1
 21  61 1
 21  65 2
 11  22 1
 22  36 1
 22  56 1
  1  23 1
  2  23 3
  3  23 1
  4  23 1
  9  23 1
 14  23 1
 16  23 1
 18  23 1
 20  23 1
 23  25 1
 23  26 1
 23  30 2
 23  31 1
 23  32 1
 23  34 1
 23  45 1
 23  47 1
 23  51 1
 23  56 1
 23  57 1
 24  34 2
  1  26 1
  3  26 1
  9  26 1
 14  26 1
 16  26 2
 22  26 1
 25  26 1
 26  30 3
 26  44 1
 26  51 1
 26  56 1
 26  63 1
 26  64 1
 26  65 1
  1  27 2
  3  27 1
  4  27 1
 11  27 1
 16  27 1
 18  27 1
 20  27 1
 25  27 1
 26  27 1
 27  30 1
 27  32 1
 27  39 1
 27  41 1
 27  42 1
 27  45 1
 27  63 1
  1  28 1
  2  28 2
  7  28 2
 11  28 1
 28  30 1
 28  36 1
 28  38 1
 28  57 1
 28  64 3
 28  65 2
  1  29 1
  4  29 1
 16  29 1
 25  29 1
 29  39 2
 29  47 1
 29  49 1
 29  57 1
  1  31 1
 31  63 1
 31  65 2
  1  34 1
  2  34 2
 11  34 1
 18  34 1
 19  34 1
 34  56 1
 34  57 2
 34  64 2
 34  65 1
  1  35 2
 11  35 1
 25  35 1
 35  42 1
 35  46 1
  1  36 2
 14  36 1
 16  36 1
 24  36 1
 25  36 1
 30  36 1
 32  36 1
 33  36 1
 34  36 1
 36  42 1
 36  56 1
 36  59 1
 36  61 1
  1  37 2
 25  37 1
 33  37 1
 37  46 1
 37  65 1
 38  42 1
  1  39 2
 25  39 1
  1  40 2
  6  40 2
  9  40 1
 20  40 1
 25  40 1
 30  40 1
 40  57 1
  1  41 1
  2  41 1
  3  41 1
  4  41 1
  7  41 1
 10  41 1
 14  41 1
 16  41 1
 19  41 2
 25  41 1
 26  41 1
 30  41 1
 41  49 1
 41  52 1
 41  53 1
 41  57 2
 41  64 1
  1  44 2
  2  44 2
  3  44 1
  5  44 1
 10  44 1
 16  44 1
 19  44 1
 20  44 1
 22  44 1
 25  44 1
 30  44 2
 32  44 2
 35  44 1
 44  55 1
 44  56 1
 44  57 2
 44  61 1
 44  64 3
  1  45 2
  4  45 1
 16  45 2
 25  45 1
 30  45 2
 32  45 1
 45  47 1
 45  49 1
 45  52 1
  1  46 1
  2  46 1
  7  46 1
 25  46 1
 30  46 1
 31  46 1
 34  46 1
 46  49 1
 46  56 1
 46  57 1
 46  61 1
 46  65 1
  1  47 2
  8  47 1
 11  47 1
 25  47 1
 33  47 2
 42  47 1
 47  64 1
 47  65 1
  1  48 1
 11  48 1
 25  48 1
 28  48 1
 30  48 1
 33  48 1
 36  48 1
 37  48 1
 44  48 1
 46  48 1
 47  48 1
 48  51 1
 48  53 1
 48  57 1
 48  61 1
 48  65 1
  1  49 1
 25  49 2
 42  49 2
 43  49 1
 49  56 1
  1  50 2
  2  50 1
 14  50 1
 16  50 1
 19  50 1
 25  50 3
 30  50 1
 32  50 1
 33  50 1
 42  50 3
 43  50 1
 50  56 1
 50  57 1
 50  61 1
 50  63 1
 50  64 1
  1  51 2
  6  51 1
 25  51 1
 30  51 2
 42  51 1
 46  51 1
 51  57 3
 51  62 1
  1  52 2
 10  52 1
 25  52 1
 52  54 1
  1  53 2
  3  53 1
 25  53 1
 37  53 1
 53  65 1
  1  54 1
 11  54 1
 16  54 1
 30  55 1
 31  55 1
  1  58 3
  2  58 1
  4  58 1
  5  58 1
  7  58 1
  8  58 1
  9  58 1
 10  58 1
 12  58 1
 14  58 1
 16  58 1
 17  58 1
 18  58 1
 24  58 1
 25  58 1
 26  58 1
 30  58 1
 31  58 1
 32  58 1
 33  58 1
 34  58 1
 35  58 1
 39  58 1
 40  58 1
 41  58 1
 51  58 1
 57  58 1
  1  59 1
 12  59 1
 17  59 1
 25  59 1
 31  59 1
 34  59 1
  1  60 1
  2  60 1
  4  60 1
  5  60 1
  7  60 1
  9  60 1
 10  60 1
 12  60 1
 14  60 1
 15  60 1
 16  60 1
 17  60 1
 18  60 1
 19  60 1
 22  60 1
 24  60 1
 25  60 1
 26  60 1
 27  60 1
 28  60 1
 29  60 1
 30  60 1
 31  60 1
 32  60 1
 33  60 1
 34  60 1
 35  60 1
 37  60 1
 38  60 1
 39  60 1
 40  60 1
 41  60 1
 42  60 1
 43  60 1
 45  60 1
 47  60 1
 49  60 1
 52  60 1
 53  60 1
 54  60 1
 55  60 1
 56  60 1
 57  60 1
 58  60 1
 59  60 1
 60  61 1
 60  63 1
 60  64 1
 60  65 1
  1  62 2
  2  62 1
  9  62 1
 10  62 1
 21  62 2
 25  62 1
 29  62 1
 30  62 1
 33  62 1
 35  62 1
 53  62 1
 57  62 1
 61  62 1
 62  65 1
  1  63 1
 33  63 1
  1  65 1
  4  65 1
 16  65 1
 25  65 1
 30  65 1
 57  65 1
  3   4 2
  3   6 1
  3   8 1
  3  11 1.500000000
  3  15 2.500000000
  3  20 3
  3  29 1.500000000
  3  36 1
  3  39 2
  3  45 3
  3  46 1
  3  49 1
  3  50 1
  3  51 2.500000000
  3  52 2
  3  58 1.500000000
  3  60 1
  3  62 2
  4   9 1
  4  11 1
  4  36 1
  4  44 1
  4  50 1.500000000
  5  11 1
  5  18 2
  5  26 2
  5  41 2
  5  50 1
  5  54 1.500000000
  6   8 1
  6  11 1
  6  20 1
  6  21 1
  6  28 1
  6  36 2
  6  37 2.500000000
  6  47 2
  6  48 1
  6  50 1
  6  53 1
  6  58 3
  6  60 1
  7  11 1.500000000
  7  15 2.500000000
  7  36 2.500000000
  7  44 1.500000000
  7  47 3
  7  50 1.500000000
  7  51 3
  7  52 2
  7  54 1.500000000
  8   9 1
  8  11 2
  8  12 2
  8  13 1
  8  15 1
  8  17 1.500000000
  8  20 1
  8  21 1
  8  23 1
  8  27 1
  8  29 1
  8  31 2
  8  35 2
  8  36 1.500000000
  8  37 1
  8  38 2
  8  41 1
  8  44 2
  8  45 2
  8  46 2.500000000
  8  48 1
  8  49 2
  8  50 3
  8  51 1
  8  53 1
  8  59 3
  8  60 1
  8  62 1
  9  11 1
  9  13 1
  9  15 1
  9  18 2.500000000
  9  20 1
  9  27 1
  9  31 1
  9  35 1
  9  36 2
  9  37 1
  9  41 1
  9  44 1
  9  47 1.500000000
  9  48 2
  9  49 1
  9  50 2
  9  51 1
 10  20 2
 10  29 1
 10  35 1
 10  36 2
 10  40 1
 10  47 1
 10  50 1
 10  51 1
 10  53 2
 11  13 2
 11  15 2
 11  18 1.500000000
 11  20 2
 11  26 1.500000000
 11  29 1
 11  36 1.500000000
 11  37 1.500000000
 11  39 1
 11  40 1
 11  44 2
 11  45 1
 11  46 1.500000000
 11  49 1
 11  50 2.500000000
 11  51 1.500000000
 11  52 1.500000000
 11  53 1.500000000
 11  58 1
 11  59 2
 11  60 1
 12  31 2
 12  38 1
 12  50 2.500000000
 13  15 1
 13  41 1
 13  44 1
 13  46 1
 13  48 1
 13  50 2
 13  51 1
 13  60 1
 13  62 2
 14  24 2
 14  44 1
 15  20 2.500000000
 15  23 1
 15  29 1
 15  34 1
 15  36 2
 15  41 1
 15  44 1
 15  45 1
 15  46 1.500000000
 15  50 1
 15  51 1.500000000
 15  58 1
 15  62 2.500000000
 17  21 2
 17  22 3
 17  31 2
 17  38 1.500000000
 17  44 2.500000000
 17  46 2.500000000
 17  50 2
 18  26 3
 18  36 1
 18  41 1
 18  44 1
 18  48 2.500000000
 18  50 1
 18  54 1
 18  55 1
 20  29 1.500000000
 20  35 1
 20  36 1.500000000
 20  37 1
 20  39 3
 20  41 1
 20  45 3
 20  47 1
 20  49 1
 20  50 1
 20  51 1.500000000
 20  52 1
 20  53 2
 20  58 1
 20  60 1
 20  62 2
 21  36 1.500000000
 21  41 1
 21  50 1
 21  58 1
 21  60 1
 22  50 1
 23  24 2
 23  27 1
 23  28 1
 23  36 1
 23  41 1
 23  44 2
 23  50 1
 23  58 1
 23  60 1
 24  27 1
 24  28 1
 24  44 2
 24  50 1
 26  36 1
 26  47 1
 26  50 1
 26  52 1
 26  54 2
 26  55 1
 27  29 1
 27  35 1
 27  36 1
 27  44 1
 27  50 1
 27  51 1
 27  58 1.500000000
 28  34 1
 28  37 1.500000000
 28  41 1
 28  44 3
 28  46 2
 28  47 1
 28  50 1
 28  51 1
 28  53 1
 29  36 2
 29  44 1
 29  45 2
 29  50 1
 29  51 1
 29  52 2
 29  53 2
 29  58 1
 31  35 2
 31  36 1
 31  38 2
 31  50 1.500000000
 34  41 1
 34  44 1.500000000
 34  49 3
 34  50 3
 35  36 1.500000000
 35  38 2
 35  41 1
 35  47 1
 35  49 2.500000000
 35  50 3
 35  51 1
 35  53 1
 35  59 2
 36  37 1.500000000
 36  38 1
 36  39 1
 36  40 1
 36  41 1
 36  44 1
 36  45 1
 36  46 1
 36  47 2.500000000
 36  49 1
 36  50 2.500000000
 36  51 2.500000000
 36  52 2
 36  54 1
 36  58 2
 36  60 1
 36  62 1
 36  63 2.500000000
 37  39 1
 37  47 1
 37  50 1
 37  51 1
 37  58 1
 38  46 1.500000000
 38  49 1.500000000
 38  50 2.500000000
 38  59 1.500000000
 39  44 1
 39  45 1.500000000
 39  50 1
 39  62 2
 40  41 1
 40  44 1
 40  50 1
 40  51 1
 41  44 2
 41  50 1
 41  51 1.500000000
 41  62 1
 43  44 1
 44  45 1
 44  46 3
 44  47 1
 44  50 2.500000000
 44  51 1.500000000
 44  58 1
 44  59 1
 44  60 1
 44  62 1.500000000
 45  50 1
 45  58 1
 46  47 1
 46  50 1.500000000
 46  60 1
 47  49 1
 47  50 1.500000000
 47  51 2.500000000
 47  52 1.500000000
 47  53 1
 47  58 2
 48  50 1.500000000
 48  60 1.500000000
 49  50 3
 49  59 2
 50  51 2
 50  52 1
 50  53 1.500000000
 50  54 2
 50  55 1
 50  58 1
 50  59 2.500000000
 50  60 1.500000000
 50  62 1.500000000
 51  52 2
 51  53 1.500000000
 51  60 1
 51  63 2
 52  62 1
 54  55 2
  5  62 1.500000000
  6  62 1.500000000
 11  62 1
 17  62 1
 28  62 2
 34  62 1
 37  62 1.500000000
 46  62 1.500000000
 48  62 1
 60  62 1
  7  63 3
 47  63 2.500000000
 52  63 1.500000000
  3  65 1
  8  65 2.500000000
  9  65 2
 13  65 1.500000000
 15  65 1.500000000
 20  65 1.500000000
 23  65 1
 24  65 1.500000000
 27  65 1
 29  65 1
 35  65 3
 36  65 2
 38  65 2
 39  65 1.500000000
 40  65 1
 41  65 1.500000000
 44  65 1.500000000
 45  65 1.500000000
 49  65 3
 50  65 3
 51  65 1.500000000
 58  65 1
 59  65 2
