# Supplementary material for: Forging a link between mentoring and collaboration: a new training model for implementation science
Source: Implement Sci. 2016 Oct 13;11:137. doi: 10.1186/s13012-016-0499-y (PMC5062835; doi:10.1186/s13012-016-0499-y)
Supplement: Additional file 2: — Contact[year].net: Pajek.net file for contact network for each year. (ZIP 11 kb) [file 13012_2016_499_MOESM2_ESM.zip › Contact/Contact2013R1.net]

*Vertices 85
  1 "1001"                                   0.5609    0.5244    0.5000
  2 "1002"                                   0.1550    0.4287    0.5000
  3 "1003"                                   0.4595    0.3855    0.5000
  4 "1004"                                   0.8769    0.4016    0.5000
  5 "1005"                                   0.1657    0.5561    0.5000
  6 "1006"                                   0.2823    0.7111    0.5000
  7 "1007"                                   0.5767    0.3213    0.5000
  8 "1008"                                   0.4786    0.4897    0.5000
  9 "1009"                                   0.4840    0.6421    0.5000
 10 "1010"                                   0.7629    0.7385    0.5000
 11 "1011"                                   0.4519    0.5477    0.5000
 12 "1012"                                   0.8955    0.6558    0.5000
 13 "1013"                                   0.4075    0.8414    0.5000
 14 "1014"                                   0.0894    0.4677    0.5000
 15 "1015"                                   0.3907    0.7687    0.5000
 16 "1016"                                   0.5146    0.6888    0.5000
 17 "1017"                                   0.4318    0.9207    0.5000
 18 "1018"                                   0.1075    0.5235    0.5000
 19 "1019"                                   0.2507    0.2164    0.5000
 20 "1020"                                   0.3457    0.4820    0.5000
 21 "1021"                                   0.4219    0.7076    0.5000
 22 "1022"                                   0.1218    0.8246    0.5000
 23 "1023"                                   0.5569    0.3787    0.5000
 24 "1024"                                   0.5083    0.2931    0.5000
 25 "1025"                                   0.7125    0.5971    0.5000
 26 "1026"                                   0.1884    0.3661    0.5000
 27 "1027"                                   0.6711    0.4324    0.5000
 28 "1028"                                   0.0968    0.6352    0.5000
 29 "1029"                                   0.5318    0.3876    0.5000
 30 "1030"                                   0.3397    0.6296    0.5000
 31 "1031"                                   0.6555    0.9189    0.5000
 32 "1032"                                   0.7617    0.2260    0.5000
 33 "1033"                                   0.5854    0.8526    0.5000
 34 "1034"                                   0.3162    0.2963    0.5000
 35 "1035"                                   0.6052    0.7919    0.5000
 36 "1036"                                   0.3652    0.4262    0.5000
 37 "1037"                                   0.3710    0.7231    0.5000
 38 "1038"                                   0.7328    0.8444    0.5000
 39 "1039"                                   0.2902    0.3218    0.5000
 40 "1040"                                   0.7971    0.8097    0.5000
 41 "1041"                                   0.2351    0.4916    0.5000
 42 "1042"                                   0.8219    0.8452    0.5000
 43 "1043"                                   0.9091    0.7517    0.5000
 44 "1044"                                   0.5093    0.5279    0.5000
 45 "1045"                                   0.6402    0.4662    0.5000
 46 "1046"                                   0.3170    0.6748    0.5000
 47 "1047"                                   0.4197    0.4692    0.5000
 48 "1048"                                   0.4539    0.8209    0.5000
 49 "1049"                                   0.6620    0.6840    0.5000
 50 "1050"                                   0.5592    0.5878    0.5000
 51 "1051"                                   0.3913    0.5995    0.5000
 52 "1052"                                   0.5464    0.7292    0.5000
 53 "1053"                                   0.2814    0.8208    0.5000
 54 "1054"                                   0.0916    0.5934    0.5000
 55 "1055"                                   0.0500    0.7154    0.5000
 56 "1056"                                   0.1601    0.2552    0.5000
 57 "1057"                                   0.6316    0.5865    0.5000
 58 "1058"                                   0.6648    0.3442    0.5000
 59 "1059"                                   0.9259    0.5975    0.5000
 60 "1060"                                   0.1745    0.7458    0.5000
 61 "1061"                                   0.4282    0.9500    0.5000
 62 "1062"                                   0.3678    0.5561    0.5000
 63 "1063"                                   0.8869    0.6894    0.5000
 64 "1064"                                   0.0723    0.3516    0.5000
 65 "1065"                                   0.5219    0.4750    0.5000
 66 "1066"                                   0.4600    0.1546    0.5000
 67 "1067"                                   0.6266    0.1038    0.5000
 68 "1068"                                   0.9500    0.4186    0.5000
 69 "1069"                                   0.7905    0.2384    0.5000
 70 "1070"                                   0.6757    0.1127    0.5000
 71 "1071"                                   0.4549    0.0500    0.5000
 72 "1072"                                   0.7972    0.2777    0.5000
 73 "1073"                                   0.7825    0.3835    0.5000
 74 "1074"                                   0.9447    0.4408    0.5000
 75 "1075"                                   0.5762    0.1966    0.5000
 76 "1076"                                   0.8927    0.5211    0.5000
 77 "1077"                                   0.6559    0.2403    0.5000
 78 "1078"                                   0.8983    0.1646    0.5000
 79 "1079"                                   0.6887    0.6453    0.5000
 80 "1080"                                   0.7066    0.1863    0.5000
 81 "1081"                                   0.3658    0.3164    0.5000
 82 "1082"                                   0.6611    0.5063    0.5000
 83 "1083"                                   0.8749    0.4514    0.5000
 84 "1084"                                   0.3683    0.2319    0.5000
 85 "9999"                                   0.9453    0.5170    0.5000
*Edges
  1   2 1
  1   4 2
  1   7 3
  1  12 1
  1  16 2
  1  17 1
  1  22 1
  1  25 2
  1  26 1
  1  28 1
  1  31 1
  1  32 1
  1  34 1
  1  36 2
  1  40 2
  1  42 1
  1  43 2
  1  56 1
  1  57 1
  1  60 1
  1  61 1
  1  66 1
  1  67 2
  1  68 2
  1  70 1
  1  71 1
  1  74 1
  1  75 2
  1  76 2
  1  78 1
  1  81 1
  1  85 2
  2  11 2
  2  28 1
  2  56 1
  2  64 2
  2  66 1
  2  81 2
  3   4 2
  3  25 1
  3  36 1
  3  65 2
  3  81 1
  5  11 1
  5  26 2
  5  65 1
  5  70 1
  6   8 1
  6  25 1
  6  28 1
  6  36 2
  6  44 1
  6  46 1
  6  65 1
  4   8 2
  7   8 1
  8  10 1
  8  16 2
  8  17 1
  8  25 1
  8  31 2
  8  36 1
  8  42 1
  8  53 1
  8  58 1
  8  61 1
  8  67 1
  8  68 1
  8  71 1
  8  72 1
  8  79 1
  8  81 3
  8  85 2
  8   9 1
  9  16 1
  9  25 1
  9  26 1
  9  28 1
  9  31 1
  9  34 1
  9  36 2
  9  44 1
  9  54 1
  9  64 1
 10  25 1
 10  36 3
 10  40 1
 10  65 1
 10  85 1
  4  11 2
  7  11 2
 11  16 2
 11  19 1
 11  21 1
 11  25 1
 11  26 1
 11  31 2
 11  33 1
 11  36 2
 11  40 1
 11  42 1
 11  56 1
 11  61 1
 11  64 1
 11  68 1
 11  72 1
 11  76 1
 11  81 3
 11  83 1
 11  84 1
 11  85 1
 12  31 2
 12  81 2
 12  85 1
 13  17 1
 13  20 1
 13  30 1
 13  34 1
 13  50 1
 13  65 2
  2  14 1
 11  14 2
 14  18 1
 14  22 1
 14  23 1
 14  26 1
 14  34 1
 14  56 3
 14  57 1
  7  15 2
  8  15 1
  9  15 1
 13  15 1
 15  35 1
 15  36 1
 15  44 1
 15  65 1
  8  18 1
 16  18 2
 18  25 1
 18  26 3
 18  36 1
 18  41 1
 18  44 1
 18  55 1
 18  64 2
 18  65 1
  5  19 1
 19  34 1
 19  64 2
  2  20 1
 20  25 1
 20  36 1
 20  48 1
 20  63 1
 20  65 1
 20  73 1
 20  79 1
  8  21 1
  9  21 1
 17  21 1
 21  24 1
 21  29 1
 21  33 1
 21  35 1
 21  36 2
 21  39 1
 21  42 1
 21  52 1
 21  53 1
 21  61 1
 21  65 2
 21  82 1
  3  23 1
  4  23 1
  8  23 1
 16  23 1
 23  25 1
 23  26 1
 23  28 2
 23  32 1
 23  34 1
 23  36 1
 23  39 1
 23  47 2
 23  49 1
 23  65 2
 23  66 1
 23  67 1
 23  68 1
 23  69 1
 23  70 1
 23  71 1
 23  72 1
 23  73 1
 23  74 1
 23  75 1
 23  76 1
 23  81 1
 23  82 1
 23  83 1
 23  84 1
 23  85 1
  2  24 1
  3  24 1
  4  24 1
  8  24 1
 13  24 1
 16  24 1
 24  25 1
 24  28 2
 24  36 1
 24  49 1
 24  64 1
 24  65 2
 24  66 1
 24  67 1
 24  68 1
 24  69 1
 24  70 1
 24  71 1
 24  72 1
 24  73 1
 24  74 1
 24  75 1
 24  76 1
  3  27 2
  4  27 1
  8  27 1
  9  27 1
 16  27 1
 20  27 1
 21  27 1
 25  27 1
 27  28 1
 27  36 2
 27  65 3
  4  29 1
 15  29 3
 16  29 1
 25  29 1
 29  36 2
 29  65 2
 29  66 1
 29  68 1
 11  30 1
 16  30 2
 26  30 3
 28  30 1
 30  34 1
 30  36 1
 30  46 1
 30  61 1
 30  65 1
 16  32 1
 32  65 1
 33  36 1
 33  65 1
 11  34 1
 15  34 1
 28  34 2
 34  56 1
 34  64 2
 11  35 1
 31  35 2
 35  36 2
 35  42 1
 35  85 3
  8  37 1
 10  37 1
 25  37 1
 28  37 1
 33  37 1
 36  37 2
 37  65 2
 37  69 1
 37  79 1
 11  38 1
 17  38 1
 31  38 2
 36  38 1
 38  68 1
 38  81 1
 38  85 2
  4  39 1
 16  39 1
 25  39 1
 36  39 1
 39  47 1
 39  49 1
 39  65 2
 39  69 1
 39  70 1
 39  71 1
 39  72 1
 39  74 1
 39  75 1
 39  81 1
  1  41 1
  3  41 1
  4  41 1
  8  41 1
 15  41 1
 20  41 1
 25  41 1
 26  41 1
 35  41 1
 36  41 1
 39  41 1
 41  49 1
 41  52 1
 41  64 1
 41  65 1
  4  44 1
  7  44 1
 16  44 1
 17  44 3
 22  44 1
 25  44 1
 28  44 3
 31  44 1
 34  44 1
 36  44 1
 43  44 1
 44  49 1
 44  56 1
 44  58 1
 44  64 2
 44  67 1
 44  68 1
 44  69 1
 44  70 1
 44  71 1
 44  72 1
 44  74 1
 44  75 1
 44  76 1
 44  81 2
  4  45 2
 10  45 1
 16  45 2
 25  45 1
 30  45 2
 36  45 1
 45  47 1
 45  49 1
 45  52 1
 45  65 2
  7  46 1
 17  46 2
 25  46 1
 28  46 1
 34  46 1
 36  46 1
 46  49 1
 46  51 1
 46  56 1
 46  65 1
 46  81 2
  3  47 1
  4  47 1
  7  47 2
 25  47 1
 26  47 1
 27  47 1
 28  47 1
 36  47 3
 42  47 1
 47  53 1
 47  56 1
 47  64 1
 47  65 1
 47  66 1
 47  67 1
 47  68 1
 47  70 1
 47  74 1
 47  75 1
 47  76 1
 47  85 1
 11  48 1
 26  48 1
 48  65 1
 25  49 2
 28  49 1
 36  49 1
 42  49 2
 49  52 1
 49  53 1
 49  85 2
  4  50 2
  5  50 1
  7  50 2
 14  50 1
 16  50 2
 17  50 2
 22  50 1
 25  50 3
 26  50 2
 28  50 2
 31  50 2
 33  50 1
 36  50 3
 40  50 1
 42  50 3
 43  50 2
 50  55 1
 50  56 1
 50  57 1
 50  58 1
 50  61 1
 50  64 1
 50  78 1
 50  81 3
 50  83 1
 50  85 3
  4  51 1
  7  51 3
 10  51 1
 13  51 1
 20  51 1
 28  51 1
 35  51 1
 36  51 3
 39  51 1
 51  65 2
 51  81 1
  7  52 1
 10  52 1
 25  52 2
 26  52 1
 36  52 2
 52  54 1
 52  65 1
  3  53 1
 25  53 1
 28  53 1
 37  53 1
 53  65 1
 53  76 1
  7  54 2
 16  54 1
 18  54 1
 26  54 2
 36  54 1
 54  55 2
 54  84 2
 13  57 1
 28  57 2
 46  57 1
 57  64 1
 57  65 1
  3  58 1
  4  58 1
 14  58 1
 16  58 1
 18  58 1
 32  58 1
 33  58 1
 34  58 1
 36  58 2
 51  58 1
 58  62 1
 58  65 1
 58  81 1
 58  82 1
 58  83 1
 58  84 1
 58  85 1
 12  59 1
 25  59 1
 31  59 1
 46  59 1
 59  85 1
  8  60 1
 36  60 1
 60  65 1
 17  62 1
 25  62 1
 28  62 3
 30  62 1
 36  62 1
 48  62 1
 49  62 1
 62  65 2
 62  69 1
 62  82 2
  7  63 2
 36  63 2
 42  63 1
 63  85 1
 25  65 1
 36  65 2
 28  66 3
 64  66 1
 16  67 1
 67  85 1
 35  68 1
 65  68 1
 68  72 1
 36  69 1
 40  69 1
 51  69 1
 69  81 1
  7  72 1
 25  72 1
 36  72 1
 50  72 1
 25  73 1
 29  73 1
 36  73 2
 51  73 1
 52  73 1
 45  74 1
 36  76 1
  3  77 1
  4  77 1
  8  77 1
 16  77 1
 17  77 1
 25  77 1
 27  77 1
 29  77 1
 34  77 1
 36  77 1
 45  77 1
 49  77 1
 50  77 1
 58  77 1
 65  77 2
 67  77 1
 68  77 1
 69  77 1
 70  77 1
 71  77 1
 72  77 1
 74  77 1
 75  77 1
 76  77 1
 77  78 1
 77  81 2
  3  79 1
  7  79 2
 22  79 1
 30  79 1
 33  79 1
 36  79 3
 53  79 1
 65  79 1
  3  80 1
 25  80 1
 36  80 1
 67  80 1
 69  80 1
 75  80 1
 76  80 1
 80  81 1
  7  82 1
 20  82 2
 25  82 2
 26  82 2
 29  82 1
 36  82 2
 37  82 1
 63  82 1
 69  82 1
 70  82 1
 76  82 1
  5  83 1
 70  83 1
 25  84 1
 36  84 1
 44  84 1
 65  84 1
  1   3 2.500000000
  1   5 1
  1   6 3
  1   8 2
  1   9 1
  1  10 3
  1  11 2
  1  15 1.500000000
  1  18 1
  1  20 2
  1  21 1
  1  23 1
  1  24 1
  1  27 2
  1  29 2
  1  30 1
  1  33 1.500000000
  1  35 2
  1  37 2
  1  39 2
  1  44 2
  1  45 2
  1  46 1.500000000
  1  47 2
  1  48 1
  1  49 1
  1  50 2.500000000
  1  51 2.500000000
  1  52 1
  1  53 2
  1  54 1
  1  58 3
  1  59 1
  1  62 1.500000000
  1  63 1
  1  65 2
  1  69 3
  1  72 2.500000000
  1  73 3
  1  77 1
  1  79 1.500000000
  1  80 2
  1  82 1.500000000
  1  83 1
  2   8 1
  2  18 2
  2  19 1.500000000
  2  23 2.500000000
  2  32 1.500000000
  2  34 2
  2  44 2.500000000
  2  46 1
  2  50 1.500000000
  2  57 2
  3   6 1
  3   8 1.500000000
  3  11 1.500000000
  3  15 2
  3  20 3
  3  29 1.500000000
  3  39 2.500000000
  3  44 1
  3  45 3
  3  49 2
  3  50 1.500000000
  3  51 2.500000000
  3  52 2
  3  62 2.500000000
  3  69 1
  3  73 1
  5  18 1.500000000
  5  41 2
  5  54 1
  5  62 1.500000000
  6  11 1
  6  20 1
  6  33 1
  6  37 2
  6  47 1
  6  50 1
  6  53 1
  6  58 3
  6  62 1
  6  69 3
  8  11 2.500000000
  8  12 2
  8  20 1
  8  29 1
  8  30 2
  8  35 2
  8  38 2.500000000
  8  39 1
  8  44 2
  8  45 2
  8  46 2
  8  47 1
  8  49 2
  8  50 3
  8  51 1
  8  59 3
  8  62 1
  8  65 2.500000000
  8  69 1
  9  11 1
  9  18 3
  9  20 1
  9  30 1
  9  35 1
  9  37 1
  9  41 1
  9  46 1
  9  47 1
  9  48 2
  9  49 1
  9  50 2
  9  51 1
  9  57 1
  9  65 1.500000000
 10  11 1
 10  20 1
 10  29 1
 10  35 1
 10  47 1
 10  50 1
 10  53 2
 10  63 1
 10  79 1
 11  13 2
 11  15 1
 11  18 1.500000000
 11  20 1.500000000
 11  23 1
 11  24 1
 11  27 2
 11  29 1
 11  37 1.500000000
 11  39 1.500000000
 11  41 2
 11  44 2
 11  45 1
 11  46 1
 11  47 1
 11  49 1
 11  50 2.500000000
 11  51 2
 11  52 1.500000000
 11  53 1.500000000
 11  54 1
 11  58 1
 11  59 1
 11  60 1
 11  62 1.500000000
 11  65 1.500000000
 11  67 1
 11  69 1
 11  73 1
 11  74 1
 11  75 1
 11  77 1
 11  79 2
 11  80 2
 12  38 1
 12  50 2.500000000
 13  48 1
 13  62 2
 14  24 2
 14  32 1
 14  44 1
 15  20 2
 15  21 1
 15  30 1
 15  45 1
 15  50 1
 15  51 1
 15  57 1
 18  30 2.500000000
 18  34 1
 18  48 2.500000000
 18  50 1
 19  32 1
 19  41 1.500000000
 19  44 1
 20  21 1
 20  29 2
 20  37 1.500000000
 20  39 3
 20  45 3
 20  47 1
 20  49 1
 20  50 1.500000000
 20  52 1
 20  53 1.500000000
 20  58 1
 20  62 2
 21  41 1
 21  49 1
 21  50 1
 21  51 1
 23  24 1.500000000
 23  27 1
 23  29 1
 23  30 1.500000000
 23  44 2
 23  45 1
 23  50 1
 23  57 2
 23  58 1
 23  62 2
 24  27 1
 24  29 1
 24  34 1
 24  39 1
 24  44 2
 24  45 1
 24  50 1
 24  58 1
 24  62 2
 27  29 1
 27  35 1
 27  39 1
 27  41 1
 27  44 1
 27  45 1
 27  49 1
 27  50 1.500000000
 27  51 1
 27  58 2
 27  73 1
 29  39 1.500000000
 29  44 1
 29  45 2
 29  47 1
 29  50 1.500000000
 29  51 2
 29  52 3
 29  53 2
 29  58 1
 29  62 1
 30  50 1
 30  51 1
 30  57 1.500000000
 32  44 1
 32  50 1.500000000
 32  57 1
 33  47 1
 33  63 1
 34  41 1
 34  49 2.500000000
 34  50 2.500000000
 34  57 2
 34  62 2
 35  38 3
 35  47 1
 35  49 2.500000000
 35  50 3
 35  53 1
 35  59 2
 35  63 1
 35  65 2.500000000
 37  39 1
 37  47 1
 37  50 1
 37  58 1
 37  62 1.500000000
 37  73 1
 37  74 1
 37  75 2.500000000
 38  46 1
 38  49 1.500000000
 38  50 2.500000000
 38  59 1.500000000
 39  44 1
 39  45 2
 39  50 1
 39  58 1
 39  62 2
 39  73 2
 39  77 1
 41  44 1
 41  50 1
 41  51 1.500000000
 41  57 1.500000000
 44  45 1
 44  46 3
 44  47 1
 44  50 2.500000000
 44  51 1.500000000
 44  57 1.500000000
 44  62 1
 44  65 1.500000000
 44  66 2.500000000
 44  73 1
 44  77 1.500000000
 44  79 1.500000000
 44  82 1
 44  83 1
 45  50 1
 45  51 1
 45  53 2
 45  58 1
 45  62 1.500000000
 45  67 1
 46  47 1
 46  50 1.500000000
 46  62 1
 47  49 1
 47  50 1.500000000
 47  51 2.500000000
 47  52 1.500000000
 47  58 1
 47  63 2
 47  69 1
 47  72 2.500000000
 47  73 1
 47  79 2
 48  50 1.500000000
 49  50 3
 49  51 1
 49  59 2
 49  65 3
 49  68 1.500000000
 19  50 1
 50  51 1.500000000
 50  52 1
 50  53 1
 50  54 1
 50  59 2.500000000
 50  60 1.500000000
 50  62 1.500000000
 50  63 1
 50  65 3
 50  68 1.500000000
 50  79 1.500000000
 50  80 2
 50  82 1
 51  52 2
 51  53 1.500000000
 51  57 2
 51  62 1
 51  63 2
 51  79 3
 52  62 1
 52  63 1
 52  79 2
 53  62 1
 57  62 1
 57  77 2.500000000
 58  69 3
 58  73 3
 15  62 2
 21  62 1
 41  62 1
 63  79 2.500000000
 12  65 2
 38  65 2
 59  65 2
 65  80 1.500000000
 69  73 3
 70  80 1.500000000
  6  73 3
 73  77 1
  2  77 1.500000000
 14  77 1
 23  77 2
 24  77 1.500000000
 66  77 2.500000000
 46  79 1
  8  80 1
 57  80 2
 71  80 2
 72  80 2
  3  82 2
  9  82 1
 10  82 1
 11  82 2
 18  82 2
 27  82 2
 39  82 2
 45  82 2
 47  82 2
 51  82 1
 52  82 1.500000000
 54  82 1
 73  82 1.500000000
 74  82 2
 79  82 1
 13  83 1
 80  83 1.500000000
  1  84 1
  5  84 1
 50  84 1.500000000
