# Supplementary material for: Forging a link between mentoring and collaboration: a new training model for implementation science
Source: Implement Sci. 2016 Oct 13;11:137. doi: 10.1186/s13012-016-0499-y (PMC5062835; doi:10.1186/s13012-016-0499-y)
Supplement: Additional file 2: — Contact[year].net: Pajek.net file for contact network for each year. (ZIP 11 kb) [file 13012_2016_499_MOESM2_ESM.zip › Contact/Contact2014R1.net]

*Vertices 94
  1 "1001"                                   0.5149    0.4159    0.5000
  2 "1002"                                   0.3135    0.7536    0.5000
  3 "1003"                                   0.5463    0.5837    0.5000
  4 "1004"                                   0.7045    0.2724    0.5000
  5 "1005"                                   0.2955    0.6404    0.5000
  6 "1006"                                   0.3806    0.5569    0.5000
  7 "1007"                                   0.7692    0.5815    0.5000
  8 "1008"                                   0.5241    0.4647    0.5000
  9 "1009"                                   0.7121    0.3882    0.5000
 10 "1010"                                   0.7147    0.6911    0.5000
 11 "1011"                                   0.5657    0.3905    0.5000
 12 "1012"                                   0.3065    0.2420    0.5000
 13 "1013"                                   0.8034    0.2527    0.5000
 14 "1014"                                   0.8547    0.7372    0.5000
 15 "1015"                                   0.7426    0.7524    0.5000
 16 "1016"                                   0.6920    0.5932    0.5000
 17 "1017"                                   0.1543    0.4794    0.5000
 18 "1018"                                   0.8530    0.3384    0.5000
 19 "1019"                                   0.4974    0.9500    0.5000
 20 "1020"                                   0.5650    0.1999    0.5000
 21 "1021"                                   0.4309    0.3327    0.5000
 22 "1022"                                   0.1834    0.3005    0.5000
 23 "1023"                                   0.6744    0.4143    0.5000
 24 "1024"                                   0.7043    0.7267    0.5000
 25 "1025"                                   0.6299    0.4991    0.5000
 26 "1026"                                   0.4401    0.2575    0.5000
 27 "1027"                                   0.8538    0.2468    0.5000
 28 "1028"                                   0.2996    0.2614    0.5000
 29 "1029"                                   0.8295    0.4351    0.5000
 30 "1030"                                   0.5799    0.4066    0.5000
 31 "1031"                                   0.6785    0.0605    0.5000
 32 "1032"                                   0.2724    0.2430    0.5000
 33 "1033"                                   0.3335    0.3322    0.5000
 34 "1034"                                   0.7358    0.2904    0.5000
 35 "1035"                                   0.5042    0.1679    0.5000
 36 "1036"                                   0.5619    0.5504    0.5000
 37 "1037"                                   0.5346    0.7082    0.5000
 38 "1038"                                   0.2437    0.6767    0.5000
 39 "1039"                                   0.8599    0.4325    0.5000
 40 "1040"                                   0.4048    0.7066    0.5000
 41 "1041"                                   0.6688    0.3173    0.5000
 42 "1042"                                   0.2377    0.4207    0.5000
 43 "1043"                                   0.2686    0.8161    0.5000
 44 "1044"                                   0.5080    0.5023    0.5000
 45 "1045"                                   0.4750    0.5063    0.5000
 46 "1046"                                   0.4109    0.5730    0.5000
 47 "1047"                                   0.4898    0.6060    0.5000
 48 "1048"                                   0.4081    0.4407    0.5000
 49 "1049"                                   0.6069    0.5861    0.5000
 50 "1050"                                   0.5886    0.4524    0.5000
 51 "1051"                                   0.6228    0.6574    0.5000
 52 "1052"                                   0.0500    0.8639    0.5000
 53 "1053"                                   0.6511    0.1034    0.5000
 54 "1054"                                   0.9159    0.4230    0.5000
 55 "1055"                                   0.3826    0.8445    0.5000
 56 "1056"                                   0.5360    0.8709    0.5000
 57 "1057"                                   0.7961    0.2608    0.5000
 58 "1058"                                   0.8566    0.4424    0.5000
 59 "1059"                                   0.8642    0.5859    0.5000
 60 "1060"                                   0.9500    0.6397    0.5000
 61 "1061"                                   0.5463    0.8911    0.5000
 62 "1062"                                   0.6763    0.5551    0.5000
 63 "1063"                                   0.4789    0.1107    0.5000
 64 "1064"                                   0.8205    0.8233    0.5000
 65 "1065"                                   0.5041    0.4483    0.5000
 66 "1066"                                   0.7422    0.7607    0.5000
 67 "1067"                                   0.8716    0.6268    0.5000
 68 "1068"                                   0.9033    0.5367    0.5000
 69 "1069"                                   0.5379    0.7663    0.5000
 70 "1070"                                   0.5465    0.2543    0.5000
 71 "1071"                                   0.7227    0.8959    0.5000
 72 "1072"                                   0.3879    0.4624    0.5000
 73 "1073"                                   0.7696    0.3859    0.5000
 74 "1074"                                   0.5762    0.2792    0.5000
 75 "1075"                                   0.3676    0.6122    0.5000
 76 "1076"                                   0.7865    0.2408    0.5000
 77 "1077"                                   0.7624    0.6879    0.5000
 78 "1078"                                   0.8926    0.1183    0.5000
 79 "1079"                                   0.5527    0.2360    0.5000
 80 "1080"                                   0.7166    0.7996    0.5000
 81 "1081"                                   0.7610    0.5214    0.5000
 82 "1082"                                   0.5165    0.6648    0.5000
 83 "1083"                                   0.2839    0.3453    0.5000
 84 "1084"                                   0.5650    0.0500    0.5000
 85 "1085"                                   0.2951    0.5638    0.5000
 86 "1086"                                   0.3250    0.1129    0.5000
 87 "1087"                                   0.4273    0.6555    0.5000
 88 "1088"                                   0.3809    0.0900    0.5000
 89 "1089"                                   0.2539    0.9165    0.5000
 90 "1090"                                   0.2192    0.5655    0.5000
 91 "1091"                                   0.4277    0.9362    0.5000
 92 "1092"                                   0.3148    0.7270    0.5000
 93 "1093"                                   0.5720    0.9276    0.5000
 94 "9999"                                   0.6170    0.7594    0.5000
*Edges
  1   7 2
  1  17 1
  1  18 1
  1  21 1
  1  28 2
  1  31 1
  1  32 1
  1  43 1
  1  52 1
  1  57 1
  1  60 1
  1  61 1
  1  64 1
  1  71 1
  1  78 1
  1  81 1
  1  83 1
  1  89 1
  1  91 1
  1  94 1
  3  46 1
  3  52 2
  3  81 1
  3  88 1
  4   9 1
  4  18 1
  4  20 1
  4  26 1
  4  31 1
  4  39 1
  4  56 1
  4  57 1
  4  62 1
  4  81 1
  4  82 1
  4  87 1
  4  94 1
  5  16 1
  5  83 1
  5  84 1
  5  85 1
  6  28 2
  6  33 1
  6  44 1
  6  49 1
  6  53 1
  6  88 1
  2   8 1
  7   8 2
  8   9 1
  8  10 1
  8  13 1
  8  17 1
  8  21 1
  8  24 1
  8  28 1
  8  31 2
  8  33 1
  8  37 1
  8  40 1
  8  41 1
  8  53 1
  8  57 1
  8  60 1
  8  61 1
  8  66 1
  8  68 1
  8  70 1
  8  71 2
  8  73 1
  8  76 1
  8  81 3
  8  89 1
  8  94 2
  9  25 1
  9  31 1
  9  41 1
  9  46 1
  9  54 1
  9  64 1
 10  11 1
 10  50 1
 10  65 1
 10  94 1
  2  11 1
  7  11 2
 11  17 1
 11  31 1
 11  52 1
 11  56 1
 11  60 1
 11  64 1
 11  81 3
 11  91 1
 11  94 1
  7  12 1
 11  12 1
 12  31 2
 12  42 1
 12  44 1
 12  49 2
 12  81 1
 12  94 1
 13  34 1
  2  14 1
 11  14 1
 14  16 1
 14  32 1
 14  34 1
 14  50 1
 14  56 2
 14  57 1
 14  65 1
 14  87 1
  7  15 3
  9  15 1
 15  30 1
 15  57 1
 15  87 1
 12  16 1
 16  24 1
 16  25 1
 16  32 1
 16  39 1
 16  44 1
 16  66 1
 16  70 1
 16  71 1
 16  75 1
 16  76 1
 16  78 2
 16  85 1
 16  94 2
  2  18 2
 18  25 1
 18  36 1
 18  62 1
 18  64 1
 18  85 1
  2  20 1
  9  20 1
 20  49 1
 20  52 2
 20  61 1
 20  76 1
 15  21 1
 21  52 1
 21  82 1
 17  22 2
 22  36 1
 22  56 1
 22  81 1
 22  85 1
  1  23 1
  2  23 2
  3  23 1
  4  23 1
 11  23 1
 14  23 1
 18  23 1
 23  25 1
 23  26 1
 23  28 1
 23  32 1
 23  34 1
 23  36 1
 23  39 1
 23  43 1
 23  45 1
 23  49 1
 23  50 1
 23  57 2
 23  58 1
 23  64 1
  1  24 1
 24  28 2
 24  46 2
 24  50 1
 24  91 1
 21  25 1
 25  28 1
 25  31 1
 25  33 1
 25  38 1
 25  42 1
 25  46 1
 25  52 2
 25  57 1
 25  60 2
 25  62 1
 25  68 1
 25  71 1
 25  74 1
 25  76 1
 25  94 1
 26  44 1
 26  47 1
 26  52 1
 26  55 2
 26  64 1
 26  65 1
 26  84 1
 26  94 1
  4  27 2
 24  27 1
 25  27 1
 27  39 1
 27  44 1
 27  45 1
 27  47 1
 27  53 1
  4  29 1
 24  29 1
 25  29 1
 29  44 1
 29  52 3
 29  58 1
 29  71 1
 29  72 1
 29  73 1
 29  75 1
 29  76 1
 29  77 1
  2  30 1
 30  41 1
 30  61 1
  2  34 2
 19  34 1
 28  34 2
 34  56 2
 34  64 2
  9  35 1
 12  35 1
 25  35 1
 31  35 3
 35  94 3
  7  36 3
 28  36 1
 30  36 1
 31  36 1
 36  52 2
 36  70 2
 36  81 1
 36  83 1
 36  84 1
 36  88 1
 36  92 1
 36  94 2
  5  37 1
 28  37 2
 37  74 1
 31  38 2
 38  65 2
 38  68 1
 38  81 1
 38  94 2
 36  39 1
 39  44 1
 39  49 1
 39  52 1
 39  69 1
  6  40 1
  2  41 1
 18  41 1
 19  41 1
 11  42 1
 21  42 1
 33  42 1
 42  65 1
 42  94 1
 43  81 1
 43  89 1
  2  44 2
  7  44 2
 17  44 2
 19  44 1
 22  44 1
 28  44 3
 32  44 1
 35  44 1
 44  56 2
 44  64 3
 44  81 3
 44  82 1
 44  91 3
  7  45 1
 10  45 1
 25  45 1
 30  45 1
 36  45 1
 44  45 1
 45  46 1
 45  47 1
 45  49 1
 45  51 1
 45  52 1
 45  71 2
 45  75 1
 45  79 1
 45  80 1
 45  87 1
  2  46 1
  7  46 1
 17  46 1
 28  46 1
 34  46 1
 46  47 1
 46  56 1
 46  81 2
 46  91 2
  7  47 3
 33  47 1
 47  52 1
 47  64 1
 47  65 1
 47  70 1
 47  74 1
 47  85 1
 47  94 1
  7  48 1
 11  48 1
 30  48 3
 47  48 1
 48  75 2
 10  49 1
 27  49 1
 28  49 1
 43  49 1
 49  51 1
 49  52 1
 49  53 1
 49  82 1
 49  94 2
  2  50 1
  5  50 1
  7  50 2
 17  50 1
 28  50 1
 31  50 3
 40  50 1
 41  50 1
 50  52 1
 50  54 1
 50  55 1
 50  56 1
 50  57 1
 50  60 1
 50  64 1
 50  70 1
 50  71 1
 50  76 1
 50  79 1
 50  81 2
 50  84 1
 50  91 1
 50  94 3
  2  51 1
  7  51 3
 20  51 1
 27  51 1
 28  51 1
 35  51 1
 41  51 1
 51  52 2
 51  57 2
 51  76 1
  7  54 2
 11  54 1
 18  54 1
 54  55 2
 54  84 2
 54  94 2
  2  57 1
 28  57 1
 57  64 1
  3  58 1
  4  58 1
  7  58 1
 10  58 1
 11  58 1
 25  58 1
 44  58 1
 51  58 1
 52  58 1
 57  58 1
 58  81 1
 58  82 1
 58  94 1
  7  59 1
  9  59 1
 31  59 1
 36  59 1
 46  59 2
 47  59 1
 59  81 1
 59  94 2
 17  62 1
 28  62 2
 49  62 1
 52  62 2
 57  62 1
 62  79 1
  3  63 1
  7  63 3
 33  63 1
 63  94 1
 28  65 1
 57  65 1
 60  65 1
 61  65 1
 65  66 1
 65  71 1
 28  66 1
 46  66 1
 50  66 1
 64  66 1
 66  91 1
 44  67 1
 47  67 1
 67  71 1
 67  76 1
 67  83 1
 67  94 1
 42  68 1
 68  94 1
  4  69 1
 40  69 1
 44  69 1
 51  69 1
 62  69 1
 69  79 1
 69  84 1
  7  72 2
  9  72 1
 11  72 1
 51  72 1
 58  72 1
 63  72 1
 67  72 1
 71  72 1
 72  73 1
 72  75 1
 72  76 1
 72  79 1
 72  81 1
 72  85 2
 72  93 1
 27  73 1
 44  73 1
 51  73 1
 52  73 1
 11  74 1
 74  85 1
  3  75 1
  4  75 1
  7  75 3
 34  75 1
 36  75 1
 44  75 1
 62  75 1
 64  75 1
 71  75 1
 75  76 1
 75  87 1
 75  90 1
 75  91 1
  1  77 1
  2  77 1
 11  77 1
 25  77 1
 34  77 1
 36  77 1
 39  77 1
 47  77 1
 49  77 1
 50  77 1
 67  77 1
 68  77 1
 69  77 1
 70  77 2
 71  77 1
 73  77 1
 74  77 1
 75  77 1
 76  77 1
 77  80 1
 77  81 1
 77  87 1
  7  79 2
 30  79 1
 52  79 2
 65  79 1
  7  80 2
  8  80 1
 46  80 2
 65  80 1
 71  80 1
  7  82 2
  9  82 1
 37  82 1
 52  82 1
 80  82 1
 44  83 1
  7  85 1
 52  85 1
 85  93 1
 11  86 1
 65  86 2
 81  86 2
 86  94 1
  2  87 2
 17  87 1
 28  87 1
 32  87 1
 56  87 1
 64  87 1
 81  87 1
 87  91 1
 65  88 2
  7  90 1
 18  90 1
 26  90 1
 30  90 1
 44  90 1
 57  90 1
 65  90 2
 32  92 1
 56  92 1
 71  92 1
 81  92 2
  7  93 2
 11  93 1
 28  93 3
 46  93 1
 64  93 2
 65  93 1
  1   3 2
  1   4 1.500000000
  1   5 1
  1   6 3
  1   8 2
  1   9 1.500000000
  1  10 2.500000000
  1  11 2
  1  12 1
  1  15 2
  1  16 2
  1  20 1.500000000
  1  25 2
  1  26 1
  1  27 1.500000000
  1  29 1
  1  30 1
  1  33 1.500000000
  1  35 1.500000000
  1  36 2
  1  37 2
  1  38 1
  1  39 2
  1  40 2
  1  42 1
  1  44 2
  1  45 1
  1  46 1.500000000
  1  47 2
  1  48 1
  1  49 1
  1  50 2
  1  51 2
  1  53 2
  1  58 3
  1  59 1
  1  62 1.500000000
  1  63 1.500000000
  1  65 2.500000000
  1  67 1
  1  68 2
  1  69 3
  1  70 1
  1  72 3
  1  73 3
  1  74 1
  1  75 1
  1  76 1
  1  79 1.500000000
  1  80 2
  1  82 1.500000000
  1  87 1
  1  88 1.500000000
  1  90 1.500000000
  3   4 3
  3   6 1
  3   8 1.500000000
  3  11 2
  3  15 1
  3  16 1.500000000
  3  20 3
  3  25 1.500000000
  3  26 1
  3  27 1.500000000
  3  29 1.500000000
  3  36 1
  3  37 1.500000000
  3  39 2
  3  42 1
  3  44 1
  3  45 2
  3  49 2
  3  50 2
  3  51 2
  3  62 2.500000000
  3  65 1.500000000
  3  68 1
  3  69 1
  3  73 1
  3  79 1.500000000
  3  82 2
  4   8 1.500000000
  4  11 1.500000000
  4  16 1.500000000
  4  25 1
  4  44 1
  4  45 1
  4  49 1.500000000
  4  50 2
  4  51 2
  4  65 1
  5  18 1.500000000
  5  26 2
  5  41 1.500000000
  5  54 1
  5  62 1
  5  72 1
  6   8 1
  6  11 1.500000000
  6  20 1.500000000
  6  25 1
  6  36 2
  6  37 3
  6  39 1
  6  47 1
  6  50 1
  6  58 3
  6  62 1
  6  65 1.500000000
  6  69 3
  6  73 3
  8  11 2
  8  12 2
  8  15 1
  8  16 2
  8  20 1
  8  23 1
  8  25 2
  8  27 1
  8  29 1
  8  30 1.500000000
  8  35 2
  8  36 2
  8  38 2
  8  39 1
  8  42 1
  8  44 2
  8  45 2
  8  46 2
  8  47 1
  8  48 1
  8  49 2
  8  50 3
  8  51 1
  8  58 1
  8  59 3
  8  62 1
  8  65 2.500000000
  8  67 2
  8  69 1
  8  72 1
  8  74 1
  8  75 1
  8  77 1
  8  86 3
  8  87 1
  8  88 1
  9  11 1
  9  16 1
  9  18 3
  9  26 2
  9  30 1
  9  36 1.500000000
  9  37 1
  9  42 1
  9  47 1.500000000
  9  48 3
  9  49 1.500000000
  9  50 2
  9  51 1
  9  65 1.500000000
 10  20 1.500000000
 10  25 1
 10  29 1.500000000
 10  35 1
 10  36 2.500000000
 10  40 1
 10  47 1
 10  51 1
 10  53 2.500000000
 10  63 1
 10  79 1
 11  13 2
 11  15 1.500000000
 11  16 2
 11  18 1
 11  20 1
 11  25 1.500000000
 11  26 1.500000000
 11  27 1
 11  29 1.500000000
 11  30 1
 11  34 1.500000000
 11  36 1
 11  37 1
 11  38 1
 11  39 1
 11  41 1
 11  44 2
 11  45 1.500000000
 11  46 2
 11  47 1.500000000
 11  49 1
 11  50 2.500000000
 11  51 2
 11  53 1
 11  59 1
 11  62 1.500000000
 11  65 1.500000000
 11  67 1
 11  68 1.500000000
 11  69 1
 11  73 1
 11  75 1
 11  79 1.500000000
 11  80 2
 11  82 2
 11  85 1
 11  87 1
 11  92 1.500000000
 12  36 1
 12  38 1.500000000
 12  50 3
 12  59 2
 12  65 2.500000000
 13  15 1
 13  24 1
 13  48 1
 13  62 2
 13  65 1
 14  24 2.500000000
 14  26 1
 14  44 1
 15  20 1
 15  29 1
 15  34 1
 15  36 1
 15  39 1
 15  44 2
 15  45 1
 15  50 1
 15  51 1
 15  62 1
 16  18 1
 16  23 1.500000000
 16  26 1
 16  27 1
 16  29 1
 16  30 1
 16  36 1
 16  45 2
 16  50 1
 16  54 1
 16  58 1
 16  65 1.500000000
 16  67 1.500000000
 16  69 1
 18  26 2.500000000
 18  30 2
 18  34 1
 18  48 2.500000000
 18  50 1
 18  82 2
 20  25 1
 20  27 1
 20  29 2
 20  36 1
 20  37 1.500000000
 20  39 2.500000000
 20  45 3
 20  47 1
 20  50 1
 20  53 2
 20  58 1
 20  62 1
 20  65 1
 20  73 1
 20  79 2
 21  36 1
 23  24 1.500000000
 23  27 1
 23  29 1
 23  30 2
 23  44 2
 23  47 1
 23  62 2
 23  65 1
 23  77 1.500000000
 24  34 1
 24  44 2
 24  62 2
 24  65 1
 24  77 1
 25  36 2
 25  37 1
 25  39 1
 25  44 2
 25  47 1.500000000
 25  49 1.500000000
 25  50 2
 25  53 1.500000000
 25  65 2
 25  67 1
 25  69 1
 25  72 1.500000000
 25  73 1
 25  75 1
 25  82 2
 26  30 3
 26  36 1.500000000
 26  50 1
 26  51 1
 26  54 2
 26  82 2
 26  85 1.500000000
 27  29 1.500000000
 27  36 1
 27  50 1
 27  58 1
 27  65 1
 27  76 1
 29  36 2
 29  39 1.500000000
 29  45 1.500000000
 29  47 2
 29  49 1
 29  50 1
 29  51 1
 29  53 2.500000000
 29  62 1
 29  65 1.500000000
 29  67 1
 30  44 1
 30  51 1
 30  57 1
 30  65 1.500000000
 33  36 1.500000000
 34  44 1
 34  49 2.500000000
 34  50 2.500000000
 34  57 2
 34  62 1.500000000
 35  36 1.500000000
 35  38 3
 35  42 1
 35  47 1
 35  49 2
 35  50 3
 35  53 1
 35  59 2
 35  63 1
 35  65 2.500000000
 35  68 1
 36  37 1
 36  38 1
 36  42 1
 36  44 2
 36  47 2.500000000
 36  49 1
 36  50 3
 36  51 3
 36  54 1
 36  58 2
 36  63 3
 36  65 3
 36  67 1
 36  68 1
 36  69 1.500000000
 36  72 1.500000000
 36  73 1
 36  74 2
 36  76 2
 36  79 3
 36  80 1
 36  82 1.500000000
 36  85 1
 36  90 1
 37  39 1
 37  47 1.500000000
 37  50 1
 37  58 1
 37  62 1.500000000
 37  65 1.500000000
 37  69 1
 37  73 1
 37  75 2.500000000
 38  46 1
 38  49 1.500000000
 38  50 2.500000000
 38  59 2
 39  45 1.500000000
 39  50 1
 39  58 1
 39  62 2
 39  65 1.500000000
 39  73 1.500000000
 39  82 2
 40  65 1
 41  44 1
 42  47 1
 42  49 1.500000000
 42  50 2
 42  63 1.500000000
 43  44 1
 43  50 1
 44  46 2.500000000
 44  47 1.500000000
 44  50 2
 44  51 1
 44  57 1
 44  59 1
 44  62 1
 44  65 2
 44  66 2
 44  72 2
 44  77 2
 44  79 1.500000000
 44  80 1
 44  87 1.500000000
 44  92 1
 45  50 2
 45  53 3
 45  62 1
 45  65 1.500000000
 45  67 1.500000000
 46  49 1
 46  50 1.500000000
 46  62 1
 46  65 1
 46  86 1
 46  87 1
 46  92 1
 47  49 1
 47  50 1.500000000
 47  51 2
 47  58 1
 47  63 2
 47  69 1
 47  72 2.500000000
 47  73 1
 47  79 2
 47  80 1
 48  50 2
 48  65 1.500000000
 48  82 1
 49  50 3
 49  59 2.500000000
 49  65 2
 49  68 2
 49  72 1
 49  80 1
 49  86 2
 50  51 1
 50  53 1
 50  58 1.500000000
 50  59 2.500000000
 50  62 1
 50  63 1
 50  65 3
 50  67 1
 50  68 1
 50  69 1
 50  72 1.500000000
 50  73 1
 50  74 1
 50  75 3
 50  80 1
 50  82 1
 50  85 1.500000000
 50  86 3
 50  87 3
 50  90 1
 50  92 1
 51  53 2
 51  63 3
 51  65 1.500000000
 51  79 3
 51  82 1.500000000
 51  87 1
 53  65 1
 54  79 1
 54  82 1
 57  77 2.500000000
 57  80 1.500000000
 57  87 1.500000000
 58  65 1
 58  69 3
 59  65 3
 59  80 1
 59  86 2
 62  65 1
 62  73 1.500000000
 62  82 1
 63  79 3
 15  65 1.500000000
 21  65 1.500000000
 33  65 1
 41  65 1
 65  67 1.500000000
 65  68 1
 65  69 1.500000000
 65  70 1
 65  72 1.500000000
 65  73 1
 65  74 1
 65  75 1
 65  76 1
 65  77 1.500000000
 67  74 1
 67  75 1
 67  82 1
 29  68 2
 68  72 1.500000000
 69  73 3
 69  74 1
 70  72 2.500000000
 70  80 1.500000000
 70  83 2
 70  88 2.500000000
 72  74 1
 72  77 1
 72  80 2
 72  88 2
 58  73 3
 73  82 1
 74  75 1
 75  85 1
 14  77 1
 66  77 2.500000000
 53  79 1
 76  79 1
 79  80 1
 79  82 1
 80  83 1.500000000
 80  88 1.500000000
  6  82 1
 10  82 1
 20  82 1
 27  82 2
 45  82 1.500000000
 47  82 2
 63  82 1
 74  82 2
 13  83 1
  9  85 2
 25  85 1
 48  85 1
 54  85 1
 67  85 2.500000000
 73  85 1
 82  85 1
 12  86 1.500000000
 35  86 1.500000000
 38  86 1
 16  87 1
 23  87 2
 24  87 1.500000000
 34  87 2.500000000
 43  87 1
 49  87 3
 59  87 1
 62  87 1
 75  88 2
  5  90 3
 70  90 2
 72  90 1.500000000
 79  90 1
 80  90 2
 83  90 1
 88  90 1
  1  92 1.500000000
  3  92 1
  4  92 1.500000000
  8  92 1
 39  92 1
 51  92 1
 68  92 2
 87  92 2
 36  93 1
 44  93 3
 50  93 1
