# Supplementary material for: Forging a link between mentoring and collaboration: a new training model for implementation science
Source: Implement Sci. 2016 Oct 13;11:137. doi: 10.1186/s13012-016-0499-y (PMC5062835; doi:10.1186/s13012-016-0499-y)
Supplement: Additional file 3: — Collaboration[year][activity].net: Pajek.net file for collaboration network for each year and activity. (ZIP 24 kb) [file 13012_2016_499_MOESM3_ESM.zip]

Archive with 15 entries (15 files):
- collaboration/Collaboration2012AnyR1.net
- collaboration/Collaboration2012GrantR1.net
- collaboration/Collaboration2012NewResearchR1.net
- collaboration/Collaboration2012PresentResearchR1.net
- collaboration/Collaboration2012PublishPaperR1.net
- collaboration/Collaboration2013AnyR1.net
- collaboration/Collaboration2013GrantR1.net
- collaboration/Collaboration2013NewResearchR1.net
- collaboration/Collaboration2013PresentResearchR1.net
- collaboration/Collaboration2013PublishPaperR1.net
- collaboration/Collaboration2014AnyR1.net
- collaboration/Collaboration2014GrantR1.net
- collaboration/Collaboration2014NewResearchR1.net
- collaboration/Collaboration2014PresentResearchR1.net
- collaboration/Collaboration2014PublishPaperR1.net
