# Supplementary material for: Forging a link between mentoring and collaboration: a new training model for implementation science
Source: Implement Sci. 2016 Oct 13;11:137. doi: 10.1186/s13012-016-0499-y (PMC5062835; doi:10.1186/s13012-016-0499-y)
Supplement: Additional file 3: — Collaboration[year][activity].net: Pajek.net file for collaboration network for each year and activity. (ZIP 24 kb) [file 13012_2016_499_MOESM3_ESM.zip › collaboration/Collaboration2013AnyR1.net]

*Vertices 85
  1 "1001"                                   0.8346    0.3338    0.5000
  2 "1002"                                   0.8250    0.3442    0.5000
  3 "1003"                                   0.8324    0.3372    0.5000
  4 "1004"                                   0.8266    0.3459    0.5000
  5 "1005"                                   0.8482    0.3515    0.5000
  6 "1006"                                   0.8356    0.3297    0.5000
  7 "1007"                                   0.8380    0.3399    0.5000
  8 "1008"                                   0.8260    0.3354    0.5000
  9 "1009"                                   0.8330    0.3425    0.5000
 10 "1010"                                   0.8447    0.3349    0.5000
 11 "1011"                                   0.8293    0.3334    0.5000
 12 "1012"                                   0.8175    0.3385    0.5000
 13 "1013"                                   0.8163    0.3278    0.5000
 14 "1014"                                   0.8199    0.3266    0.5000
 15 "1015"                                   0.8387    0.3383    0.5000
 16 "1016"                                   0.8335    0.3259    0.5000
 17 "1017"                                   0.8139    0.3304    0.5000
 18 "1018"                                   0.8354    0.3464    0.5000
 19 "1019"                                   0.8222    0.3436    0.5000
 20 "1020"                                   0.8327    0.3321    0.5000
 21 "1021"                                   0.8440    0.3429    0.5000
 22 "1022"                                   0.8500    0.3411    0.5000
 23 "1023"                                   0.8361    0.3425    0.5000
 24 "1024"                                   0.8261    0.3305    0.5000
 25 "1025"                                   0.8380    0.3421    0.5000
 26 "1026"                                   0.8422    0.3458    0.5000
 27 "1027"                                   0.8422    0.3344    0.5000
 28 "1028"                                   0.8284    0.3288    0.5000
 29 "1029"                                   0.8447    0.3331    0.5000
 30 "1030"                                   0.8343    0.3403    0.5000
 31 "1031"                                   0.8141    0.3360    0.5000
 32 "1032"                                   0.6913    0.8500    0.5000
 33 "1033"                                   0.8432    0.3304    0.5000
 34 "1034"                                   0.8259    0.3435    0.5000
 35 "1035"                                   0.8288    0.3390    0.5000
 36 "1036"                                   0.8345    0.3371    0.5000
 37 "1037"                                   0.8357    0.3305    0.5000
 38 "1038"                                   0.8240    0.3395    0.5000
 39 "1039"                                   0.8396    0.3332    0.5000
 40 "1040"                                   0.8463    0.3302    0.5000
 41 "1041"                                   0.8208    0.3317    0.5000
 42 "1042"                                   0.8216    0.3415    0.5000
 43 "1043"                                   0.8176    0.3426    0.5000
 44 "1044"                                   0.8253    0.3341    0.5000
 45 "1045"                                   0.8328    0.3330    0.5000
 46 "1046"                                   0.8175    0.3329    0.5000
 47 "1047"                                   0.8376    0.3356    0.5000
 48 "1048"                                   0.8304    0.3459    0.5000
 49 "1049"                                   0.8285    0.3402    0.5000
 50 "1050"                                   0.8275    0.3380    0.5000
 51 "1051"                                   0.8332    0.3365    0.5000
 52 "1052"                                   0.8430    0.3365    0.5000
 53 "1053"                                   0.8308    0.3334    0.5000
 54 "1054"                                   0.8391    0.3492    0.5000
 55 "1055"                                   0.3288    0.7036    0.5000
 56 "1056"                                   0.8196    0.3500    0.5000
 57 "1057"                                   0.8249    0.3281    0.5000
 58 "1058"                                   0.8420    0.3297    0.5000
 59 "1059"                                   0.8217    0.3381    0.5000
 60 "1060"                                   0.8193    0.3442    0.5000
 61 "1061"                                   0.8135    0.3343    0.5000
 62 "1062"                                   0.8270    0.3339    0.5000
 63 "1063"                                   0.8426    0.3382    0.5000
 64 "1064"                                   0.8286    0.3511    0.5000
 65 "1065"                                   0.8265    0.3374    0.5000
 66 "1066"                                   0.8271    0.3265    0.5000
 67 "1067"                                   0.8310    0.3265    0.5000
 68 "1068"                                   0.8389    0.3309    0.5000
 69 "1069"                                   0.8393    0.3276    0.5000
 70 "1070"                                   0.8333    0.3195    0.5000
 71 "1071"                                   0.8232    0.3242    0.5000
 72 "1072"                                   0.8372    0.3269    0.5000
 73 "1073"                                   0.8432    0.3319    0.5000
 74 "1074"                                   0.8444    0.3376    0.5000
 75 "1075"                                   0.8413    0.3257    0.5000
 76 "1076"                                   0.8295    0.3193    0.5000
 77 "1077"                                   0.8181    0.3274    0.5000
 78 "1078"                                   0.1500    0.4590    0.5000
 79 "1079"                                   0.8353    0.3379    0.5000
 80 "1080"                                   0.8312    0.3282    0.5000
 81 "1081"                                   0.8192    0.3370    0.5000
 82 "1082"                                   0.8397    0.3397    0.5000
 83 "1083"                                   0.8365    0.3245    0.5000
 84 "1084"                                   0.1797    0.1500    0.5000
 85 "9999"                                   0.8184    0.3402    0.5000
*Edges
  1   3 4
  1   6 3
  1   7 2
  1   8 1
  1  10 4
  1  11 1
  1  15 1
  1  16 2
  1  20 1
  1  24 1
  1  25 2
  1  27 2
  1  29 1
  1  33 1
  1  35 1
  1  36 2
  1  37 2
  1  39 1
  1  40 1
  1  45 1
  1  47 4
  1  51 4
  1  52 1
  1  53 4
  1  58 3
  1  62 1
  1  63 1
  1  65 1
  1  68 1
  1  69 3
  1  72 3
  1  73 1
  1  79 3
  1  80 1
  1  83 1
  2  18 1
  2  23 1
  2  34 1
  2  57 1
  3   4 1
  3  15 2
  3  20 3
  3  39 2
  3  45 2
  3  49 1
  3  50 1
  3  51 4
  3  52 3
  3  62 2
  3  82 2
  5  26 2
  6  11 1
  6  20 2
  6  28 2
  6  36 2
  6  37 2
  6  47 3
  6  58 4
  6  62 2
  6  69 4
  6  73 3
  3   8 1
  8  11 3
  8  12 3
  8  16 1
  8  20 1
  8  30 1
  8  31 1
  8  35 1
  8  36 1
  8  38 3
  8  42 1
  8  44 1
  8  45 1
  8  46 3
  8  49 1
  8  50 4
  8  53 1
  8  59 4
  8  61 1
  8  62 1
  8  65 2
  8  67 1
  8  71 1
  8  81 4
  8  85 1
  9  18 1
  9  30 1
  9  36 1
  9  41 1
  9  47 3
  9  49 2
  9  54 1
  9  65 3
 10  29 1
 10  36 1
 10  40 1
 10  47 3
 10  53 1
 10  79 1
 10  82 1
 11  44 1
 11  59 1
 11  81 1
 12  31 1
 12  81 1
 13  62 2
 11  14 1
 14  24 3
 14  56 2
  7  15 2
 11  15 1
 15  20 2
 15  62 2
 18  26 4
 18  30 4
 18  48 4
 18  64 1
 18  82 1
  2  19 1
 19  44 1
 19  50 1
 19  64 1
 20  37 2
 20  39 3
 20  45 4
 20  48 2
 20  53 4
 20  62 1
 21  36 2
 21  42 1
 21  82 1
 23  30 2
 23  36 1
 23  44 1
 23  47 1
 23  62 1
 11  24 1
 13  24 1
 24  28 2
 24  34 1
 24  44 2
 24  62 1
 20  27 1
 27  36 1
 27  82 4
 29  36 1
 29  47 1
 29  52 2
 29  53 4
  1  30 1
 15  30 1
 26  30 4
 30  36 1
 30  51 2
 30  57 2
 33  36 1
 18  34 1
 34  49 2
 34  56 1
 34  62 1
 34  64 1
  9  35 1
 35  36 1
 35  38 1
 35  42 1
 35  47 2
 35  49 1
 35  50 4
 35  59 1
 35  65 1
 11  37 2
 28  37 2
 36  37 2
 37  39 1
 37  47 2
 37  62 2
 37  75 3
 31  38 1
 36  38 1
 38  59 2
 38  68 1
 11  39 1
 39  82 1
 11  41 1
 41  44 2
 41  62 1
  1  44 1
  2  44 2
 17  44 2
 28  44 3
 36  44 1
 44  46 4
 44  65 1
 44  66 3
 11  45 1
 39  45 1
 45  53 1
 45  82 1
 17  46 1
  3  47 1
  7  47 4
 27  47 1
 28  47 1
 33  47 3
 36  47 4
 47  49 2
 47  50 2
 47  51 4
 47  52 3
 47  53 1
 47  58 3
 47  63 3
 47  66 1
 47  67 1
 47  68 1
 47  69 2
 47  72 2
 47  73 2
 47  74 1
 47  75 1
 47  79 4
 47  82 4
  9  48 1
 48  50 1
 25  49 1
 42  49 3
 49  50 4
 49  59 1
 49  65 2
 49  68 1
 49  85 1
  1  50 1
  2  50 2
  4  50 1
  7  50 1
  9  50 1
 11  50 2
 12  50 2
 25  50 1
 34  50 1
 36  50 2
 38  50 4
 42  50 2
 43  50 1
 44  50 2
 50  51 2
 50  59 1
 50  60 1
 50  62 1
 50  65 3
 50  79 1
 50  80 1
 50  81 1
 50  85 1
  7  51 4
 11  51 1
 27  51 1
 28  51 1
 36  51 4
 44  51 1
 51  52 3
 51  53 1
 51  57 1
 51  62 1
 51  63 3
 51  79 4
 51  82 1
 25  52 1
 52  79 4
 11  53 1
 28  53 1
 50  53 1
  7  54 1
 28  57 1
 34  57 1
 57  62 1
 57  77 4
 27  58 1
 33  58 1
 36  58 1
 58  69 3
 58  73 3
 59  65 1
 28  62 2
 30  62 1
 46  62 1
  7  63 3
 36  63 4
 63  79 4
 36  65 1
 28  66 1
 45  67 2
 69  73 1
 70  80 1
 71  80 1
 36  72 1
 72  80 1
 11  74 1
 37  74 1
 74  82 1
 14  77 1
 44  77 1
  3  79 1
  7  79 4
 11  79 1
 22  79 1
 30  79 1
 33  79 1
 36  79 4
 44  79 2
 53  79 1
 79  82 2
 11  80 1
 57  80 1
 67  80 1
 69  80 1
 75  80 1
 76  80 1
 80  83 2
  7  82 1
  9  82 1
 11  82 1
 25  82 1
 26  82 1
 36  82 1
 52  82 1
 63  82 1
 73  82 1
 70  83 1
