# Supplementary material for: Forging a link between mentoring and collaboration: a new training model for implementation science
Source: Implement Sci. 2016 Oct 13;11:137. doi: 10.1186/s13012-016-0499-y (PMC5062835; doi:10.1186/s13012-016-0499-y)
Supplement: Additional file 3: — Collaboration[year][activity].net: Pajek.net file for collaboration network for each year and activity. (ZIP 24 kb) [file 13012_2016_499_MOESM3_ESM.zip › collaboration/Collaboration2014AnyR1.net]

*Vertices 94
  1 "1001"                                   0.5468    0.3860    0.5000
  2 "1002"                                   0.2814    0.7999    0.5000
  3 "1003"                                   0.5820    0.3661    0.5000
  4 "1004"                                   0.3966    0.6129    0.5000
  5 "1005"                                   0.6490    0.8535    0.5000
  6 "1006"                                   0.5429    0.2513    0.5000
  7 "1007"                                   0.5693    0.5896    0.5000
  8 "1008"                                   0.4760    0.4713    0.5000
  9 "1009"                                   0.5590    0.5265    0.5000
 10 "1010"                                   0.7290    0.1900    0.5000
 11 "1011"                                   0.4867    0.4024    0.5000
 12 "1012"                                   0.2627    0.3585    0.5000
 13 "1013"                                   0.3200    0.6404    0.5000
 14 "1014"                                   0.2570    0.2287    0.5000
 15 "1015"                                   0.4348    0.3005    0.5000
 16 "1016"                                   0.6113    0.4858    0.5000
 17 "1017"                                   0.2339    0.3636    0.5000
 18 "1018"                                   0.6352    0.7613    0.5000
 19 "1019"                                   0.9500    0.0772    0.5000
 20 "1020"                                   0.6800    0.2570    0.5000
 21 "1021"                                   0.8700    0.4156    0.5000
 22 "1022"                                   0.0500    0.2415    0.5000
 23 "1023"                                   0.3744    0.6857    0.5000
 24 "1024"                                   0.1996    0.5252    0.5000
 25 "1025"                                   0.5744    0.4785    0.5000
 26 "1026"                                   0.6541    0.5857    0.5000
 27 "1027"                                   0.7295    0.4263    0.5000
 28 "1028"                                   0.3647    0.4585    0.5000
 29 "1029"                                   0.5755    0.1765    0.5000
 30 "1030"                                   0.4424    0.6467    0.5000
 31 "1031"                                   0.3947    0.1561    0.5000
 32 "1032"                                   0.3364    0.1723    0.5000
 33 "1033"                                   0.7938    0.2755    0.5000
 34 "1034"                                   0.2597    0.4644    0.5000
 35 "1035"                                   0.5935    0.2422    0.5000
 36 "1036"                                   0.6360    0.4219    0.5000
 37 "1037"                                   0.5618    0.3005    0.5000
 38 "1038"                                   0.5244    0.1218    0.5000
 39 "1039"                                   0.5842    0.1330    0.5000
 40 "1040"                                   0.6499    0.0508    0.5000
 41 "1041"                                   0.2917    0.4722    0.5000
 42 "1042"                                   0.7114    0.5175    0.5000
 43 "1043"                                   0.2093    0.7022    0.5000
 44 "1044"                                   0.3911    0.5375    0.5000
 45 "1045"                                   0.5380    0.2308    0.5000
 46 "1046"                                   0.4097    0.5929    0.5000
 47 "1047"                                   0.6014    0.4238    0.5000
 48 "1048"                                   0.5678    0.7196    0.5000
 49 "1049"                                   0.4589    0.3705    0.5000
 50 "1050"                                   0.4721    0.5330    0.5000
 51 "1051"                                   0.5465    0.4763    0.5000
 52 "1052"                                   0.7540    0.3046    0.5000
 53 "1053"                                   0.6296    0.1713    0.5000
 54 "1054"                                   0.8237    0.5063    0.5000
 55 "1055"                                   0.8864    0.6917    0.5000
 56 "1056"                                   0.1507    0.4630    0.5000
 57 "1057"                                   0.1680    0.4428    0.5000
 58 "1058"                                   0.7794    0.3371    0.5000
 59 "1059"                                   0.4108    0.2280    0.5000
 60 "1060"                                   0.4205    0.0500    0.5000
 61 "1061"                                   0.5345    0.8776    0.5000
 62 "1062"                                   0.4159    0.3984    0.5000
 63 "1063"                                   0.7147    0.6274    0.5000
 64 "1064"                                   0.2531    0.2998    0.5000
 65 "1065"                                   0.4699    0.3129    0.5000
 66 "1066"                                   0.3414    0.8337    0.5000
 67 "1067"                                   0.5970    0.6953    0.5000
 68 "1068"                                   0.4498    0.1881    0.5000
 69 "1069"                                   0.6470    0.2330    0.5000
 70 "1070"                                   0.3068    0.7297    0.5000
 71 "1071"                                   0.7423    0.3354    0.5000
 72 "1072"                                   0.4825    0.5846    0.5000
 73 "1073"                                   0.6676    0.3355    0.5000
 74 "1074"                                   0.7804    0.5665    0.5000
 75 "1075"                                   0.4899    0.7232    0.5000
 76 "1076"                                   0.7989    0.5973    0.5000
 77 "1077"                                   0.1272    0.1213    0.5000
 78 "1078"                                   0.7555    0.9500    0.5000
 79 "1079"                                   0.6515    0.5016    0.5000
 80 "1080"                                   0.4121    0.4957    0.5000
 81 "1081"                                   0.2940    0.2969    0.5000
 82 "1082"                                   0.6925    0.4122    0.5000
 83 "1083"                                   0.4481    0.8857    0.5000
 84 "1084"                                   0.8896    0.2016    0.5000
 85 "1085"                                   0.6873    0.6635    0.5000
 86 "1086"                                   0.4062    0.6823    0.5000
 87 "1087"                                   0.2503    0.5540    0.5000
 88 "1088"                                   0.3541    0.2576    0.5000
 89 "1089"                                   0.2753    0.9500    0.5000
 90 "1090"                                   0.5003    0.6904    0.5000
 91 "1091"                                   0.2084    0.7218    0.5000
 92 "1092"                                   0.3790    0.3743    0.5000
 93 "1093"                                   0.4466    0.7618    0.5000
 94 "9999"                                   0.7401    0.6462    0.5000
*Edges
  1   3 1
  1   6 3
  1   7 4
  1   8 1
  1  10 4
  1  11 1
  1  15 1
  1  16 2
  1  20 1
  1  25 2
  1  27 2
  1  28 2
  1  32 1
  1  33 2
  1  35 2
  1  36 4
  1  37 2
  1  39 2
  1  40 2
  1  42 1
  1  44 2
  1  46 1
  1  47 2
  1  48 1
  1  51 4
  1  53 3
  1  58 4
  1  62 2
  1  63 1
  1  65 2
  1  68 1
  1  69 3
  1  72 4
  1  73 1
  1  90 2
  1  92 1
  3   4 1
  3  15 1
  3  20 3
  3  27 1
  3  45 2
  3  51 2
  3  62 1
  3  82 2
  5  26 3
  5  90 4
  3   6 2
  6  11 1
  6  20 1
  6  28 1
  6  36 2
  6  37 3
  6  39 1
  6  47 2
  6  58 4
  6  62 2
  6  69 3
  6  73 4
  6  82 1
  6  88 1
  3   8 1
  4   8 1
  8  11 2
  8  16 1
  8  25 1
  8  30 2
  8  36 1
  8  38 4
  8  44 1
  8  45 3
  8  46 4
  8  49 2
  8  50 4
  8  59 4
  8  61 1
  8  65 3
  8  67 1
  8  71 2
  8  81 3
  8  86 3
  9  11 1
  9  18 3
  9  26 1
  9  30 1
  9  31 1
  9  36 1
  9  42 1
  9  47 4
  9  48 1
  9  49 2
  9  65 2
  9  85 1
 10  20 1
 10  29 1
 10  35 1
 10  36 1
 10  47 1
 10  53 2
  3  11 1
  4  11 1
 11  13 1
 11  16 1
 11  17 1
 11  27 1
 11  29 1
 11  30 1
 11  36 1
 11  37 1
 11  39 1
 11  41 1
 11  44 1
 11  45 1
 11  46 1
 11  50 1
 11  51 1
 11  53 1
 11  59 1
 11  60 1
 11  62 1
 11  64 1
 11  65 1
 11  67 1
 11  68 1
 11  69 1
 11  73 1
 11  81 1
  8  12 1
 12  31 3
 12  38 1
 12  50 3
 12  81 1
 13  24 1
 13  62 2
 11  14 1
 14  16 1
 14  24 4
 14  56 2
 14  77 1
  7  15 3
 11  15 1
 15  34 1
 15  44 1
 15  62 1
 15  65 1
 18  26 4
 18  30 3
 18  48 3
 18  50 1
 18  82 1
 18  85 1
 15  20 1
 20  27 2
 20  29 1
 20  37 1
 20  39 3
 20  45 3
 20  52 1
 20  53 2
 20  79 1
 21  82 1
 17  22 3
  2  23 1
 23  30 1
 23  34 1
 23  43 1
 23  44 2
 23  47 2
 23  62 1
 23  87 1
 24  28 1
 24  44 2
 24  62 3
  3  25 1
 20  25 1
 25  42 1
 25  46 1
 25  47 1
 25  49 1
 25  52 4
 25  53 1
 25  62 1
 25  67 1
 25  68 1
 25  69 1
 25  72 1
 25  73 1
 25  82 4
 25  94 1
  1  26 1
  3  26 1
 11  26 1
 16  26 1
 26  30 4
 26  36 1
 26  51 2
 26  54 1
 26  55 1
 26  82 1
 27  76 1
 27  82 2
 29  36 1
 29  47 2
 29  52 2
 29  53 3
 29  68 2
 30  51 2
 30  57 1
 28  34 2
 34  49 3
 34  56 1
 34  64 1
 34  87 2
  9  35 1
 31  35 1
 35  36 1
 35  38 2
 35  49 2
 35  50 2
 35  65 2
  3  36 1
  7  36 2
 15  36 1
 21  36 1
 25  36 1
 27  36 1
 33  36 1
 36  37 4
 36  44 1
 36  47 4
 36  50 3
 36  51 4
 36  52 1
 36  58 3
 36  63 4
 36  65 3
 36  69 1
 36  73 1
 36  74 1
 36  76 1
 36  79 4
 36  82 1
 36  94 1
  3  37 1
 28  37 2
 37  39 1
 37  47 2
 37  62 2
 37  74 1
 37  75 4
 31  38 1
 36  38 2
 38  59 2
  3  39 1
 39  45 1
  3  42 1
 21  42 1
 42  49 3
 42  63 1
  2  44 3
  7  44 1
 17  44 2
 25  44 1
 28  44 4
 41  44 1
 43  44 1
 44  46 3
 44  56 1
 44  64 2
 44  65 2
 44  66 2
 44  72 1
 44  80 1
 44  81 3
 44  87 1
 44  91 4
 44  92 1
 44  93 4
  1  45 1
  7  45 1
 36  45 1
 45  53 1
 45  82 1
  7  47 4
 20  47 1
 33  47 2
 35  47 1
 44  47 1
 47  50 1
 47  51 4
 47  52 1
 47  58 3
 47  63 4
 47  69 1
 47  72 4
 47  73 1
 47  74 1
 47  79 4
 47  82 2
  7  48 1
 13  48 1
 48  75 2
  1  49 1
  3  49 1
 11  49 1
 29  49 1
 47  49 1
 49  50 3
 49  59 1
 49  65 1
 49  68 1
 49  86 3
 49  87 2
 49  94 1
  1  50 1
  3  50 1
  4  50 1
  7  50 1
  9  50 3
 25  50 1
 31  50 1
 34  50 2
 42  50 2
 44  50 1
 48  50 2
 50  51 2
 50  65 3
 50  75 2
 50  85 2
 50  87 1
  4  51 2
  7  51 4
 20  51 1
 27  51 1
 28  51 1
 29  51 1
 41  51 1
 44  51 2
 51  52 4
 51  53 2
 51  63 4
 51  76 1
 51  79 4
 51  82 2
 51  92 1
 35  53 1
  7  54 2
 36  54 1
 54  55 1
 54  79 1
 54  84 2
 54  94 2
 57  77 4
 57  87 1
 20  58 1
 58  69 3
 58  73 2
  9  59 1
 35  59 1
 59  65 2
 59  81 1
 28  62 2
 34  62 1
 62  73 2
  7  63 2
 63  79 4
 25  65 2
 46  66 1
 67  83 1
 68  72 2
 68  92 1
 62  69 1
 69  73 2
 69  84 1
 70  72 4
 70  83 2
 70  88 3
 70  90 2
  5  72 1
  7  72 2
 36  72 1
 72  80 1
 72  88 2
 72  90 1
  3  73 1
 67  74 1
 74  82 2
 74  85 1
  7  75 2
 11  75 1
 76  79 1
  1  79 1
  3  79 1
  7  79 2
 10  79 1
 11  79 1
 44  79 1
 52  79 1
 53  79 1
 79  82 1
 79  90 2
  1  80 1
  7  80 1
 11  80 1
 47  80 1
 57  80 1
 59  80 1
 70  80 1
 71  80 1
 80  83 1
 80  88 1
 80  90 3
 11  82 2
 39  82 2
 83  90 2
  7  85 1
 26  85 2
 36  85 1
 54  85 1
 67  85 1
 73  85 1
 82  85 3
 85  93 1
 11  86 1
 46  86 1
 50  86 3
 65  86 1
 81  86 3
 32  87 1
 43  87 1
 87  91 1
  1  88 1
  7  90 2
 30  90 2
 44  90 2
 50  90 2
  3  92 1
  4  92 2
  8  92 1
 11  92 1
 32  92 1
 81  92 1
 87  92 1
  7  93 2
 28  93 3
 46  93 1
 50  93 1
