# Supplementary material for: Forging a link between mentoring and collaboration: a new training model for implementation science
Source: Implement Sci. 2016 Oct 13;11:137. doi: 10.1186/s13012-016-0499-y (PMC5062835; doi:10.1186/s13012-016-0499-y)
Supplement: Additional file 3: — Collaboration[year][activity].net: Pajek.net file for collaboration network for each year and activity. (ZIP 24 kb) [file 13012_2016_499_MOESM3_ESM.zip › collaboration/Collaboration2014NewResearchR1.net]

*Vertices 94
  1 "1001"                                   0.1708    0.4801    0.5000
  2 "1002"                                   0.1813    0.4685    0.5000
  3 "1003"                                   0.1702    0.4808    0.5000
  4 "1004"                                   0.1768    0.4807    0.5000
  5 "1005"                                   0.1884    0.4810    0.5000
  6 "1006"                                   0.1655    0.4801    0.5000
  7 "1007"                                   0.1774    0.4778    0.5000
  8 "1008"                                   0.1812    0.4823    0.5000
  9 "1009"                                   0.1781    0.4822    0.5000
 10 "1010"                                   0.1680    0.4869    0.5000
 11 "1011"                                   0.1686    0.4780    0.5000
 12 "1012"                                   0.1864    0.4852    0.5000
 13 "1013"                                   0.1635    0.4737    0.5000
 14 "1014"                                   0.1647    0.4723    0.5000
 15 "1015"                                   0.1730    0.4761    0.5000
 16 "1016"                                   0.1643    0.4777    0.5000
 17 "1017"                                   0.1579    0.4765    0.5000
 18 "1018"                                   0.1847    0.4867    0.5000
 19 "1019"                                   0.5819    0.8500    0.5000
 20 "1020"                                   0.1618    0.4842    0.5000
 21 "1021"                                   0.1721    0.4906    0.5000
 22 "1022"                                   0.1500    0.4745    0.5000
 23 "1023"                                   0.1774    0.4711    0.5000
 24 "1024"                                   0.1704    0.4698    0.5000
 25 "1025"                                   0.1710    0.4821    0.5000
 26 "1026"                                   0.1772    0.4864    0.5000
 27 "1027"                                   0.1668    0.4833    0.5000
 28 "1028"                                   0.1714    0.4728    0.5000
 29 "1029"                                   0.1677    0.4799    0.5000
 30 "1030"                                   0.1813    0.4815    0.5000
 31 "1031"                                   0.1823    0.4883    0.5000
 32 "1032"                                   0.1775    0.4642    0.5000
 33 "1033"                                   0.1655    0.4879    0.5000
 34 "1034"                                   0.1723    0.4719    0.5000
 35 "1035"                                   0.1743    0.4851    0.5000
 36 "1036"                                   0.1730    0.4840    0.5000
 37 "1037"                                   0.1667    0.4787    0.5000
 38 "1038"                                   0.1791    0.4882    0.5000
 39 "1039"                                   0.1620    0.4817    0.5000
 40 "1040"                                   0.1595    0.4851    0.5000
 41 "1041"                                   0.1620    0.4761    0.5000
 42 "1042"                                   0.1716    0.4860    0.5000
 43 "1043"                                   0.8247    0.6324    0.5000
 44 "1044"                                   0.1776    0.4744    0.5000
 45 "1045"                                   0.1706    0.4828    0.5000
 46 "1046"                                   0.1630    0.4798    0.5000
 47 "1047"                                   0.1753    0.4795    0.5000
 48 "1048"                                   0.1814    0.4804    0.5000
 49 "1049"                                   0.1725    0.4790    0.5000
 50 "1050"                                   0.1785    0.4811    0.5000
 51 "1051"                                   0.1739    0.4797    0.5000
 52 "1052"                                   0.1667    0.4861    0.5000
 53 "1053"                                   0.1670    0.4822    0.5000
 54 "1054"                                   0.1885    0.4738    0.5000
 55 "1055"                                   0.1793    0.4933    0.5000
 56 "1056"                                   0.1749    0.4688    0.5000
 57 "1057"                                   0.1724    0.4643    0.5000
 58 "1058"                                   0.1644    0.4850    0.5000
 59 "1059"                                   0.1832    0.4848    0.5000
 60 "1060"                                   0.1589    0.4754    0.5000
 61 "1061"                                   0.1906    0.4863    0.5000
 62 "1062"                                   0.1667    0.4764    0.5000
 63 "1063"                                   0.1706    0.4854    0.5000
 64 "1064"                                   0.1696    0.4717    0.5000
 65 "1065"                                   0.1780    0.4851    0.5000
 66 "1066"                                   0.1833    0.4691    0.5000
 67 "1067"                                   0.1763    0.4839    0.5000
 68 "1068"                                   0.1691    0.4769    0.5000
 69 "1069"                                   0.1643    0.4811    0.5000
 70 "1070"                                   0.1885    0.4772    0.5000
 71 "1071"                                   0.1898    0.4792    0.5000
 72 "1072"                                   0.1794    0.4774    0.5000
 73 "1073"                                   0.1662    0.4812    0.5000
 74 "1074"                                   0.1740    0.4885    0.5000
 75 "1075"                                   0.1692    0.4750    0.5000
 76 "1076"                                   0.1712    0.4886    0.5000
 77 "1077"                                   0.1624    0.4666    0.5000
 78 "1078"                                   0.8500    0.3880    0.5000
 79 "1079"                                   0.1736    0.4781    0.5000
 80 "1080"                                   0.1787    0.4745    0.5000
 81 "1081"                                   0.1837    0.4743    0.5000
 82 "1082"                                   0.1704    0.4835    0.5000
 83 "1083"                                   0.1899    0.4755    0.5000
 84 "1084"                                   0.1547    0.4838    0.5000
 85 "1085"                                   0.1796    0.4849    0.5000
 86 "1086"                                   0.1677    0.4753    0.5000
 87 "1087"                                   0.1763    0.4708    0.5000
 88 "1088"                                   0.1894    0.4765    0.5000
 89 "1089"                                   0.6543    0.1500    0.5000
 90 "1090"                                   0.1812    0.4773    0.5000
 91 "1091"                                   0.1847    0.4698    0.5000
 92 "1092"                                   0.1811    0.4729    0.5000
 93 "1093"                                   0.1809    0.4712    0.5000
 94 "9999"                                   0.1691    0.4898    0.5000
*Edges
  1   6 1
  1   7 1
  1  10 1
  1  15 1
  1  16 1
  1  27 1
  1  28 1
  1  33 1
  1  35 1
  1  36 1
  1  37 1
  1  39 1
  1  40 1
  1  42 1
  1  46 1
  1  48 1
  1  51 1
  1  53 1
  1  58 1
  1  62 1
  1  63 1
  1  68 1
  1  69 1
  1  72 1
  1  73 1
  1  90 1
  3   4 1
  3  20 1
  3  27 1
  3  45 1
  3  51 1
  3  62 1
  3  82 1
  5  26 1
  5  90 1
  3   6 1
  6  11 1
  6  20 1
  6  28 1
  6  36 1
  6  37 1
  6  47 1
  6  58 1
  6  62 1
  6  69 1
  6  73 1
  3   8 1
  4   8 1
  8  16 1
  8  30 1
  8  38 1
  8  45 1
  8  46 1
  8  49 1
  8  50 1
  8  59 1
  8  61 1
  8  65 1
  8  67 1
  8  71 1
  8  81 1
  8  86 1
  9  11 1
  9  18 1
  9  26 1
  9  30 1
  9  31 1
  9  42 1
  9  47 1
  9  48 1
  9  85 1
 10  35 1
 10  36 1
 10  53 1
  1  11 1
  3  11 1
  4  11 1
 11  13 1
 11  16 1
 11  17 1
 11  27 1
 11  29 1
 11  30 1
 11  37 1
 11  39 1
 11  41 1
 11  45 1
 11  46 1
 11  51 1
 11  53 1
 11  60 1
 11  62 1
 11  64 1
 11  67 1
 11  68 1
 11  69 1
 11  73 1
  8  12 1
 12  38 1
 12  50 1
 13  24 1
 11  14 1
 14  16 1
 14  56 1
 14  77 1
  7  15 1
 11  15 1
 15  34 1
 15  44 1
 15  62 1
 15  65 1
 18  26 1
 18  48 1
 20  27 1
 20  29 1
 20  39 1
 20  45 1
 20  52 1
 20  53 1
 17  22 1
 23  34 1
 23  87 1
 14  24 1
 24  28 1
 24  44 1
 24  62 1
  3  25 1
 20  25 1
 25  42 1
 25  46 1
 25  47 1
 25  49 1
 25  52 1
 25  53 1
 25  62 1
 25  67 1
 25  68 1
 25  69 1
 25  72 1
 25  73 1
 25  82 1
 25  94 1
 16  26 1
 26  30 1
 26  36 1
 26  51 1
 26  55 1
 26  82 1
 29  36 1
 29  47 1
 29  52 1
 29  68 1
 18  30 1
 28  34 1
 34  56 1
 34  64 1
 34  87 1
 31  35 1
 35  36 1
 35  38 1
 35  50 1
  3  36 1
  7  36 1
 15  36 1
 21  36 1
 27  36 1
 33  36 1
 36  37 1
 36  47 1
 36  50 1
 36  51 1
 36  52 1
 36  58 1
 36  63 1
 36  65 1
 36  69 1
 36  73 1
 36  74 1
 36  76 1
 36  79 1
 36  82 1
 36  94 1
  3  37 1
 20  37 1
 28  37 1
 37  47 1
 37  62 1
 37  75 1
 31  38 1
 36  38 1
 38  59 1
  3  42 1
 21  42 1
 42  49 1
 42  63 1
  2  44 1
  7  44 1
 23  44 1
 28  44 1
 44  56 1
 44  64 1
 44  66 1
 44  80 1
 44  81 1
 44  87 1
 44  91 1
 44  92 1
 44  93 1
  1  45 1
  7  45 1
 36  45 1
 39  45 1
 45  53 1
 45  82 1
  7  47 1
 23  47 1
 35  47 1
 44  47 1
 47  51 1
 47  52 1
 47  58 1
 47  63 1
 47  69 1
 47  73 1
 47  74 1
 47  79 1
 47  82 1
  7  48 1
 13  48 1
 48  75 1
  1  49 1
  3  49 1
  9  49 1
 11  49 1
 29  49 1
 34  49 1
 35  49 1
 49  50 1
 49  59 1
 49  65 1
 49  68 1
 49  87 1
  1  50 1
  4  50 1
  9  50 1
 31  50 1
 34  50 1
 48  50 1
 50  51 1
 50  75 1
 50  85 1
  4  51 1
  7  51 1
 27  51 1
 29  51 1
 30  51 1
 41  51 1
 44  51 1
 51  52 1
 51  53 1
 51  63 1
 51  76 1
 51  79 1
 51  82 1
 51  92 1
 29  53 1
 35  53 1
  7  54 1
 57  87 1
 20  58 1
 58  69 1
 58  73 1
  9  59 1
 35  59 1
 59  65 1
 59  81 1
 13  62 1
 28  62 1
 34  62 1
 62  73 1
  7  63 1
 63  79 1
 68  72 1
 62  69 1
 69  73 1
 69  84 1
 70  72 1
 70  83 1
 70  88 1
 70  90 1
  5  72 1
  7  72 1
 36  72 1
 44  72 1
 47  72 1
 72  80 1
 72  88 1
 72  90 1
  3  73 1
 67  74 1
 74  82 1
  7  75 1
 11  75 1
 76  79 1
 57  77 1
  1  79 1
  3  79 1
 10  79 1
 11  79 1
 44  79 1
 53  79 1
 79  82 1
 11  80 1
 70  80 1
 71  80 1
 80  83 1
 80  88 1
 80  90 1
 11  82 1
 27  82 1
 39  82 1
 83  90 1
  7  85 1
 36  85 1
 67  85 1
 73  85 1
 11  86 1
 46  86 1
 49  86 1
 50  86 1
 65  86 1
 81  86 1
 32  87 1
  7  90 1
 30  90 1
 44  90 1
 50  90 1
 79  90 1
  7  93 1
 28  93 1
