# Supplementary material for: Forging a link between mentoring and collaboration: a new training model for implementation science
Source: Implement Sci. 2016 Oct 13;11:137. doi: 10.1186/s13012-016-0499-y (PMC5062835; doi:10.1186/s13012-016-0499-y)
Supplement: Additional file 3: — Collaboration[year][activity].net: Pajek.net file for collaboration network for each year and activity. (ZIP 24 kb) [file 13012_2016_499_MOESM3_ESM.zip › collaboration/Collaboration2014PresentResearchR1.net]

*Vertices 94
  1 "1001"                                   0.1500    0.5321    0.5000
  2 "1002"                                   0.1586    0.5253    0.5000
  3 "1003"                                   0.1532    0.5343    0.5000
  4 "1004"                                   0.1624    0.5285    0.5000
  5 "1005"                                   0.1617    0.5318    0.5000
  6 "1006"                                   0.1579    0.5369    0.5000
  7 "1007"                                   0.1564    0.5306    0.5000
  8 "1008"                                   0.1538    0.5244    0.5000
  9 "1009"                                   0.1576    0.5304    0.5000
 10 "1010"                                   0.1632    0.5305    0.5000
 11 "1011"                                   0.1578    0.5247    0.5000
 12 "1012"                                   0.1605    0.5198    0.5000
 13 "1013"                                   0.5160    0.8500    0.5000
 14 "1014"                                   0.5185    0.8491    0.5000
 15 "1015"                                   0.1686    0.5321    0.5000
 16 "1016"                                   0.5451    0.2020    0.5000
 17 "1017"                                   0.1651    0.5257    0.5000
 18 "1018"                                   0.1653    0.5326    0.5000
 19 "1019"                                   0.7925    0.3859    0.5000
 20 "1020"                                   0.1656    0.5345    0.5000
 21 "1021"                                   0.8359    0.5120    0.5000
 22 "1022"                                   0.1734    0.5241    0.5000
 23 "1023"                                   0.1746    0.5256    0.5000
 24 "1024"                                   0.5237    0.8482    0.5000
 25 "1025"                                   0.1698    0.5374    0.5000
 26 "1026"                                   0.1619    0.5321    0.5000
 27 "1027"                                   0.3247    0.1521    0.5000
 28 "1028"                                   0.1660    0.5271    0.5000
 29 "1029"                                   0.1695    0.5192    0.5000
 30 "1030"                                   0.1711    0.5329    0.5000
 31 "1031"                                   0.1702    0.5162    0.5000
 32 "1032"                                   0.1670    0.5293    0.5000
 33 "1033"                                   0.8307    0.4690    0.5000
 34 "1034"                                   0.1745    0.5284    0.5000
 35 "1035"                                   0.1713    0.5208    0.5000
 36 "1036"                                   0.1654    0.5348    0.5000
 37 "1037"                                   0.1710    0.5371    0.5000
 38 "1038"                                   0.1714    0.5219    0.5000
 39 "1039"                                   0.1723    0.5354    0.5000
 40 "1040"                                   0.1727    0.5313    0.5000
 41 "1041"                                   0.7056    0.7714    0.5000
 42 "1042"                                   0.1734    0.5207    0.5000
 43 "1043"                                   0.1827    0.5297    0.5000
 44 "1044"                                   0.1677    0.5279    0.5000
 45 "1045"                                   0.1754    0.5356    0.5000
 46 "1046"                                   0.1718    0.5251    0.5000
 47 "1047"                                   0.1681    0.5311    0.5000
 48 "1048"                                   0.1827    0.5346    0.5000
 49 "1049"                                   0.1689    0.5218    0.5000
 50 "1050"                                   0.1711    0.5232    0.5000
 51 "1051"                                   0.1711    0.5319    0.5000
 52 "1052"                                   0.1784    0.5344    0.5000
 53 "1053"                                   0.1890    0.5193    0.5000
 54 "1054"                                   0.1739    0.5364    0.5000
 55 "1055"                                   0.1812    0.5384    0.5000
 56 "1056"                                   0.7643    0.7274    0.5000
 57 "1057"                                   0.1815    0.5272    0.5000
 58 "1058"                                   0.1761    0.5335    0.5000
 59 "1059"                                   0.1783    0.5245    0.5000
 60 "1060"                                   0.6375    0.2302    0.5000
 61 "1061"                                   0.8439    0.5988    0.5000
 62 "1062"                                   0.5372    0.8469    0.5000
 63 "1063"                                   0.1806    0.5318    0.5000
 64 "1064"                                   0.7774    0.3388    0.5000
 65 "1065"                                   0.1813    0.5242    0.5000
 66 "1066"                                   0.8207    0.6429    0.5000
 67 "1067"                                   0.6950    0.2680    0.5000
 68 "1068"                                   0.1859    0.5247    0.5000
 69 "1069"                                   0.1836    0.5317    0.5000
 70 "1070"                                   0.1893    0.5290    0.5000
 71 "1071"                                   0.7354    0.3043    0.5000
 72 "1072"                                   0.1843    0.5275    0.5000
 73 "1073"                                   0.1921    0.5343    0.5000
 74 "1074"                                   0.8500    0.5536    0.5000
 75 "1075"                                   0.1954    0.5329    0.5000
 76 "1076"                                   0.3440    0.1500    0.5000
 77 "1077"                                   0.1954    0.5231    0.5000
 78 "1078"                                   0.8322    0.4248    0.5000
 79 "1079"                                   0.1860    0.5297    0.5000
 80 "1080"                                   0.1832    0.5261    0.5000
 81 "1081"                                   0.1835    0.5226    0.5000
 82 "1082"                                   0.1862    0.5320    0.5000
 83 "1083"                                   0.7957    0.6844    0.5000
 84 "1084"                                   0.1968    0.5310    0.5000
 85 "1085"                                   0.1879    0.5278    0.5000
 86 "1086"                                   0.1865    0.5202    0.5000
 87 "1087"                                   0.1909    0.5244    0.5000
 88 "1088"                                   0.1905    0.5306    0.5000
 89 "1089"                                   0.4948    0.1729    0.5000
 90 "1090"                                   0.1942    0.5253    0.5000
 91 "1091"                                   0.1918    0.5231    0.5000
 92 "1092"                                   0.1872    0.5257    0.5000
 93 "1093"                                   0.1878    0.5228    0.5000
 94 "9999"                                   0.2004    0.5325    0.5000
*Edges
  1   7 1
  1  10 1
  1  32 1
  1  36 1
  1  44 1
  1  47 1
  1  92 1
  1   3 1
  3  20 1
  3  45 1
  3  82 1
  5  26 1
  3   6 1
  6  37 1
  6  39 1
  6  58 1
  6  69 1
  6  73 1
  6  82 1
  6  88 1
  8  11 1
  8  38 1
  8  46 1
  8  50 1
  8  59 1
  8  65 1
  8  81 1
  8  86 1
  9  18 1
  9  47 1
  9  49 1
  9  65 1
 12  31 1
 12  50 1
 13  62 1
  7  15 1
 18  26 1
 20  39 1
 20  45 1
 17  22 1
  2  23 1
 14  24 1
 24  62 1
 25  52 1
 25  82 1
  1  26 1
  3  26 1
  9  26 1
 11  26 1
 26  30 1
 26  54 1
 27  76 1
 29  53 1
 29  68 1
 28  34 1
 35  65 1
 36  47 1
 36  51 1
 36  63 1
 36  79 1
 36  37 1
 37  75 1
  3  39 1
 39  45 1
  1  40 1
 42  49 1
  2  44 1
 17  44 1
 28  44 1
 44  46 1
 44  81 1
 44  91 1
 44  93 1
  7  47 1
 47  79 1
 18  48 1
  9  50 1
 11  50 1
 42  50 1
 49  50 1
 50  65 1
  1  51 1
  7  51 1
 20  51 1
 28  51 1
 44  51 1
 47  51 1
 51  52 1
 51  63 1
 51  79 1
 51  82 1
 36  54 1
 54  55 1
 54  79 1
 54  84 1
 54  94 1
  1  58 1
 36  58 1
 47  63 1
 63  79 1
 59  65 1
 49  68 1
  1  69 1
 70  88 1
  1  72 1
  7  72 1
 47  72 1
 68  72 1
 70  72 1
 57  77 1
  1  80 1
  7  80 1
 44  80 1
 47  80 1
 57  80 1
 59  80 1
  9  85 1
 26  85 1
 54  85 1
 82  85 1
 85  93 1
 49  86 1
 50  86 1
 81  86 1
 34  87 1
 43  87 1
 87  91 1
  1  88 1
  5  90 1
 80  90 1
  3  92 1
  4  92 1
  8  92 1
 11  92 1
 32  92 1
 81  92 1
 87  92 1
 28  93 1
 50  93 1
