# Supplementary material for: Forging a link between mentoring and collaboration: a new training model for implementation science
Source: Implement Sci. 2016 Oct 13;11:137. doi: 10.1186/s13012-016-0499-y (PMC5062835; doi:10.1186/s13012-016-0499-y)
Supplement: Additional file 4: — Mentor[year].net: Pejak.net file for mentor networks for each year. (ZIP 5 kb) [file 13012_2016_499_MOESM4_ESM.zip]

Archive with 3 entries (3 files):
- mentor/Mentor2012R1.net
- mentor/Mentor2013R1.net
- mentor/Mentor2014R1.net
