# Supplementary material for: Forging a link between mentoring and collaboration: a new training model for implementation science
Source: Implement Sci. 2016 Oct 13;11:137. doi: 10.1186/s13012-016-0499-y (PMC5062835; doi:10.1186/s13012-016-0499-y)
Supplement: Additional file 4: — Mentor[year].net: Pejak.net file for mentor networks for each year. (ZIP 5 kb) [file 13012_2016_499_MOESM4_ESM.zip › mentor/Mentor2013R1.net]

*Vertices 85
  1 "1001"                                   0.4701    0.4731    0.5000
  2 "1002"                                   0.4266    0.0929    0.5000
  3 "1003"                                   0.5303    0.4454    0.5000
  4 "1004"                                   0.4035    0.2712    0.5000
  5 "1005"                                   0.8615    0.0768    0.5000
  6 "1006"                                   0.6373    0.5192    0.5000
  7 "1007"                                   0.1868    0.5359    0.5000
  8 "1008"                                   0.3154    0.4554    0.5000
  9 "1009"                                   0.3532    0.5052    0.5000
 10 "1010"                                   0.3506    0.7571    0.5000
 11 "1011"                                   0.5150    0.4066    0.5000
 12 "1012"                                   0.1125    0.2764    0.5000
 13 "1013"                                   0.7206    0.2725    0.5000
 14 "1014"                                   0.6257    0.1974    0.5000
 15 "1015"                                   0.4506    0.6177    0.5000
 16 "1016"                                   0.2666    0.3876    0.5000
 17 "1017"                                   0.2379    0.1263    0.5000
 18 "1018"                                   0.0980    0.5453    0.5000
 19 "1019"                                   0.3402    0.1697    0.5000
 20 "1020"                                   0.5660    0.6069    0.5000
 21 "1021"                                   0.1345    0.3284    0.5000
 22 "1022"                                   0.1914    0.9500    0.5000
 23 "1023"                                   0.3244    0.3232    0.5000
 24 "1024"                                   0.4985    0.2704    0.5000
 25 "1025"                                   0.5152    0.3619    0.5000
 26 "1026"                                   0.0500    0.6743    0.5000
 27 "1027"                                   0.4536    0.3978    0.5000
 28 "1028"                                   0.5855    0.2705    0.5000
 29 "1029"                                   0.5320    0.4932    0.5000
 30 "1030"                                   0.2404    0.5639    0.5000
 31 "1031"                                   0.9500    0.0768    0.5000
 32 "1032"                                   0.1670    0.2366    0.5000
 33 "1033"                                   0.4104    0.6749    0.5000
 34 "1034"                                   0.4355    0.1815    0.5000
 35 "1035"                                   0.2981    0.5463    0.5000
 36 "1036"                                   0.3801    0.4519    0.5000
 37 "1037"                                   0.4264    0.5544    0.5000
 38 "1038"                                   0.1887    0.4377    0.5000
 39 "1039"                                   0.6588    0.5792    0.5000
 40 "1040"                                   0.5750    0.7165    0.5000
 41 "1041"                                   0.6643    0.3352    0.5000
 42 "1042"                                   0.2583    0.1963    0.5000
 43 "1043"                                   0.0819    0.3370    0.5000
 44 "1044"                                   0.4727    0.3174    0.5000
 45 "1045"                                   0.4346    0.4422    0.5000
 46 "1046"                                   0.4224    0.3017    0.5000
 47 "1047"                                   0.5020    0.5183    0.5000
 48 "1048"                                   0.2557    0.4814    0.5000
 49 "1049"                                   0.3883    0.3577    0.5000
 50 "1050"                                   0.3267    0.3745    0.5000
 51 "1051"                                   0.4138    0.5149    0.5000
 52 "1052"                                   0.6974    0.4596    0.5000
 53 "1053"                                   0.3771    0.5403    0.5000
 54 "1054"                                   0.1926    0.7221    0.5000
 55 "1055"                                   0.1914    0.8617    0.5000
 56 "1056"                                   0.7982    0.0930    0.5000
 57 "1057"                                   0.5304    0.1247    0.5000
 58 "1058"                                   0.5860    0.5596    0.5000
 59 "1059"                                   0.1022    0.3984    0.5000
 60 "1060"                                   0.1318    0.4437    0.5000
 61 "1061"                                   0.6745    0.3900    0.5000
 62 "1062"                                   0.6009    0.3092    0.5000
 63 "1063"                                   0.5273    0.7193    0.5000
 64 "1064"                                   0.5291    0.0637    0.5000
 65 "1065"                                   0.2810    0.4138    0.5000
 66 "1066"                                   0.7246    0.3690    0.5000
 67 "1067"                                   0.4587    0.6754    0.5000
 68 "1068"                                   0.5350    0.3242    0.5000
 69 "1069"                                   0.7112    0.5138    0.5000
 70 "1070"                                   0.4024    0.8002    0.5000
 71 "1071"                                   0.2804    0.6631    0.5000
 72 "1072"                                   0.3261    0.6330    0.5000
 73 "1073"                                   0.6115    0.4374    0.5000
 74 "1074"                                   0.7257    0.5553    0.5000
 75 "1075"                                   0.6412    0.6070    0.5000
 76 "1076"                                   0.6556    0.4871    0.5000
 77 "1077"                                   0.3781    0.2627    0.5000
 78 "1078"                                   0.3253    0.0500    0.5000
 79 "1079"                                   0.3964    0.5973    0.5000
 80 "1080"                                   0.1694    0.5862    0.5000
 81 "1081"                                   0.2180    0.2809    0.5000
 82 "1082"                                   0.5466    0.6194    0.5000
 83 "1083"                                   0.5126    0.8617    0.5000
 84 "1084"                                   0.8337    0.8617    0.5000
 85 "9999"                                   0.2214    0.2169    0.5000
*Arcs
  1   3 1
  1   4 1
  1   6 1
  1  15 1
  1  16 1
  1  20 1
  1  24 1
  1  27 1
  1  29 1
  1  33 1
  1  35 1
  1  37 1
  1  39 1
  1  40 1
  1  45 1
  1  46 1
  1  51 1
  1  53 1
  1  58 1
  1  61 1
  1  65 1
  1  67 1
  1  68 1
  1  69 1
  1  71 1
  1  72 1
  1  73 1
  1  75 1
  1  76 1
  6  58 1
  6  69 1
  6  73 1
  8   3 1
  8  16 1
  8  30 1
  8  35 1
  8  45 1
  8  46 1
  8  59 1
  8  61 1
  8  65 1
  8  67 1
  8  71 1
  8  72 1
  9  48 1
  9  65 1
 10  40 1
 11   3 1
 11   6 1
 11   9 1
 11  13 1
 11  16 1
 11  27 1
 11  37 1
 11  41 1
 11  51 1
 11  53 1
 11  62 1
 11  69 1
 11  73 1
 11  74 1
 11  75 1
 11  76 1
 11  77 1
 18   9 1
 18  16 1
 18  30 1
 18  48 1
 19  32 1
 23  30 1
 23  77 1
 32  16 1
 34  28 1
 34  62 1
 35  49 1
 37  75 1
 38  35 1
 38  59 1
 44  23 1
 44  24 1
 44  28 1
 44  41 1
 44  46 1
 44  57 1
 44  62 1
 44  66 1
 45  53 1
 47   1 1
 47   3 1
 47   6 1
 47   9 1
 47  20 1
 47  27 1
 47  28 1
 47  29 1
 47  33 1
 47  35 1
 47  37 1
 47  46 1
 47  49 1
 47  51 1
 47  53 1
 47  58 1
 47  63 1
 47  66 1
 47  67 1
 47  68 1
 47  69 1
 47  72 1
 47  73 1
 47  74 1
 47  75 1
 47  79 1
 47  82 1
 50   3 1
 50   4 1
 50   9 1
 50  16 1
 50  23 1
 50  25 1
 50  27 1
 50  34 1
 50  35 1
 50  36 1
 50  48 1
 50  49 1
 50  59 1
 50  60 1
 50  65 1
 50  68 1
 50  85 1
 51   3 1
 51  29 1
 51  30 1
 52   3 1
 52  29 1
 52  51 1
 57  77 1
 58  69 1
 58  73 1
 62  24 1
 79  30 1
 79  33 1
 79  51 1
 80  70 1
 80  71 1
 80  72 1
 82   3 1
 82   9 1
 82  27 1
 82  29 1
 82  39 1
 82  45 1
 82  69 1
 82  70 1
 82  73 1
 82  74 1
 82  76 1
 62   1 1
 25   3 1
 36   3 1
 36   6 1
 81   8 1
 20   9 1
 30   9 1
 36   9 1
 41   9 1
 44   9 1
 51   9 1
 54   9 1
  2  14 1
 11  14 1
 44  14 1
 56  14 1
  7  15 1
 11  15 1
 36  15 1
 26  18 1
  2  19 1
 34  19 1
 44  19 1
 50  19 1
 64  19 1
 15  20 1
 25  20 1
 52  20 1
 17  21 1
 36  21 1
  2  23 1
 36  23 1
 47  23 1
 11  24 1
 13  24 1
 14  24 1
 25  24 1
 28  24 1
 34  24 1
 36  24 1
 50  24 1
 64  24 1
  3  27 1
  8  27 1
 16  27 1
 25  27 1
 28  27 1
 36  27 1
 44  27 1
 58  27 1
 73  27 1
 36  29 1
 50  29 1
 26  30 1
 36  30 1
 36  33 1
 10  35 1
 36  35 1
  8  37 1
 10  37 1
 25  37 1
 36  37 1
 50  37 1
  8  38 1
 36  38 1
 50  38 1
 20  39 1
 25  39 1
  3  45 1
  4  45 1
 11  45 1
 15  45 1
 16  45 1
 20  45 1
 23  45 1
 24  45 1
 25  45 1
 27  45 1
 29  45 1
 30  45 1
 36  45 1
 39  45 1
 44  45 1
 47  45 1
 49  45 1
 50  45 1
 51  45 1
 58  45 1
 62  45 1
 65  45 1
 11  46 1
 17  46 1
 28  46 1
 62  46 1
 81  46 1
 36  47 1
  1  48 1
 11  48 1
  3  49 1
  8  49 1
  9  49 1
 25  49 1
 27  49 1
 28  49 1
 34  49 1
 36  49 1
 38  49 1
 42  49 1
 52  49 1
 65  49 1
 68  49 1
 85  49 1
  1  50 1
  7  50 1
  8  50 1
 11  50 1
 12  50 1
 32  50 1
 38  50 1
 42  50 1
 43  50 1
 44  50 1
 51  50 1
 80  50 1
 81  50 1
  7  51 1
  8  51 1
 36  51 1
 44  51 1
 63  51 1
 10  53 1
 25  53 1
 29  53 1
 50  53 1
 26  54 1
  2  57 1
 20  58 1
 36  58 1
 36  60 1
 35  65 1
 36  65 1
 44  65 1
 49  65 1
 28  66 1
 36  72 1
 25  73 1
 36  73 1
 44  73 1
 52  73 1
 36  76 1
  1  77 1
  2  77 1
  8  77 1
 17  77 1
 25  77 1
 36  77 1
 44  77 1
 50  77 1
 78  77 1
 81  77 1
  7  79 1
 11  79 1
 36  79 1
 44  79 1
 63  79 1
 82  79 1
