# Supplementary material for: Forging a link between mentoring and collaboration: a new training model for implementation science
Source: Implement Sci. 2016 Oct 13;11:137. doi: 10.1186/s13012-016-0499-y (PMC5062835; doi:10.1186/s13012-016-0499-y)
Supplement: Additional file 4: — Mentor[year].net: Pejak.net file for mentor networks for each year. (ZIP 5 kb) [file 13012_2016_499_MOESM4_ESM.zip › mentor/Mentor2014R1.net]

*Vertices 94
  1 "1001"                                   0.4087    0.4847    0.5000
  2 "1002"                                   0.3981    0.1343    0.5000
  3 "1003"                                   0.3045    0.4000    0.5000
  4 "1004"                                   0.0500    0.4665    0.5000
  5 "1005"                                   0.5061    0.0500    0.5000
  6 "1006"                                   0.3635    0.3718    0.5000
  7 "1007"                                   0.5561    0.3895    0.5000
  8 "1008"                                   0.3840    0.4898    0.5000
  9 "1009"                                   0.2775    0.5703    0.5000
 10 "1010"                                   0.1902    0.6445    0.5000
 11 "1011"                                   0.4219    0.4644    0.5000
 12 "1012"                                   0.3567    0.6641    0.5000
 13 "1013"                                   0.5707    0.6406    0.5000
 14 "1014"                                   0.6478    0.2279    0.5000
 15 "1015"                                   0.5147    0.4429    0.5000
 16 "1016"                                   0.7909    0.0765    0.5000
 17 "1017"                                   0.3930    0.9500    0.5000
 18 "1018"                                   0.2685    0.7159    0.5000
 19 "1019"                                   0.8704    0.0765    0.5000
 20 "1020"                                   0.1483    0.2586    0.5000
 21 "1021"                                   0.1035    0.4206    0.5000
 22 "1022"                                   0.9500    0.0765    0.5000
 23 "1023"                                   0.3642    0.2305    0.5000
 24 "1024"                                   0.5277    0.3375    0.5000
 25 "1025"                                   0.1846    0.5050    0.5000
 26 "1026"                                   0.3125    0.7382    0.5000
 27 "1027"                                   0.3325    0.3936    0.5000
 28 "1028"                                   0.7147    0.3154    0.5000
 29 "1029"                                   0.2044    0.4495    0.5000
 30 "1030"                                   0.4068    0.6544    0.5000
 31 "1031"                                   0.1600    0.6900    0.5000
 32 "1032"                                   0.1543    0.7912    0.5000
 33 "1033"                                   0.4192    0.6085    0.5000
 34 "1034"                                   0.3076    0.2631    0.5000
 35 "1035"                                   0.2543    0.5514    0.5000
 36 "1036"                                   0.3206    0.4614    0.5000
 37 "1037"                                   0.3171    0.5379    0.5000
 38 "1038"                                   0.3175    0.6038    0.5000
 39 "1039"                                   0.1896    0.3940    0.5000
 40 "1040"                                   0.4355    0.6718    0.5000
 41 "1041"                                   0.4848    0.1943    0.5000
 42 "1042"                                   0.2654    0.5201    0.5000
 43 "1043"                                   0.2591    0.2895    0.5000
 44 "1044"                                   0.4473    0.3582    0.5000
 45 "1045"                                   0.3978    0.3744    0.5000
 46 "1046"                                   0.5528    0.4194    0.5000
 47 "1047"                                   0.2839    0.4074    0.5000
 48 "1048"                                   0.3806    0.5864    0.5000
 49 "1049"                                   0.2496    0.4718    0.5000
 50 "1050"                                   0.3654    0.4655    0.5000
 51 "1051"                                   0.4786    0.4133    0.5000
 52 "1052"                                   0.1630    0.3330    0.5000
 53 "1053"                                   0.2964    0.6380    0.5000
 54 "1054"                                   0.1044    0.6359    0.5000
 55 "1055"                                   0.1543    0.9500    0.5000
 56 "1056"                                   0.6317    0.7912    0.5000
 57 "1057"                                   0.5639    0.1630    0.5000
 58 "1058"                                   0.3403    0.3480    0.5000
 59 "1059"                                   0.4640    0.6207    0.5000
 60 "1060"                                   0.7734    0.6789    0.5000
 61 "1061"                                   0.1543    0.8706    0.5000
 62 "1062"                                   0.3981    0.3048    0.5000
 63 "1063"                                   0.1094    0.4974    0.5000
 64 "1064"                                   0.7360    0.1765    0.5000
 65 "1065"                                   0.3468    0.5299    0.5000
 66 "1066"                                   0.6088    0.2701    0.5000
 67 "1067"                                   0.4310    0.4020    0.5000
 68 "1068"                                   0.4708    0.5431    0.5000
 69 "1069"                                   0.2385    0.4135    0.5000
 70 "1070"                                   0.7182    0.5473    0.5000
 71 "1071"                                   0.3930    0.8706    0.5000
 72 "1072"                                   0.4785    0.4530    0.5000
 73 "1073"                                   0.2634    0.3328    0.5000
 74 "1074"                                   0.1221    0.3565    0.5000
 75 "1075"                                   0.4222    0.5210    0.5000
 76 "1076"                                   0.4757    0.5881    0.5000
 77 "1077"                                   0.4770    0.2957    0.5000
 78 "1078"                                   0.6317    0.8706    0.5000
 79 "1079"                                   0.5180    0.4921    0.5000
 80 "1080"                                   0.5289    0.5512    0.5000
 81 "1081"                                   0.4402    0.2719    0.5000
 82 "1082"                                   0.2169    0.2642    0.5000
 83 "1083"                                   0.5725    0.6086    0.5000
 84 "1084"                                   0.8704    0.8706    0.5000
 85 "1085"                                   0.2353    0.5129    0.5000
 86 "1086"                                   0.2415    0.3631    0.5000
 87 "1087"                                   0.2731    0.0994    0.5000
 88 "1088"                                   0.5922    0.5381    0.5000
 89 "1089"                                   0.3930    0.7912    0.5000
 90 "1090"                                   0.5560    0.4745    0.5000
 91 "1091"                                   0.7012    0.3690    0.5000
 92 "1092"                                   0.6573    0.4903    0.5000
 93 "1093"                                   0.5980    0.3651    0.5000
 94 "9999"                                   0.0663    0.5391    0.5000
*Arcs
  1   3 1
  1   6 1
  1  15 1
  1  16 1
  1  20 1
  1  27 1
  1  29 1
  1  33 1
  1  35 1
  1  37 1
  1  39 1
  1  40 1
  1  45 1
  1  46 1
  1  51 1
  1  53 1
  1  58 1
  1  65 1
  1  67 1
  1  68 1
  1  69 1
  1  71 1
  1  72 1
  1  73 1
  1  76 1
  5  41 1
  6  73 1
  8   3 1
  8   4 1
  8  16 1
  8  30 1
  8  35 1
  8  38 1
  8  45 1
  8  46 1
  8  49 1
  8  59 1
  8  61 1
  8  65 1
  8  67 1
  8  68 1
  8  71 1
  8  86 1
  8  94 1
  9  49 1
  9  65 1
 11   3 1
 11   4 1
 11   6 1
 11  16 1
 11  29 1
 11  37 1
 11  39 1
 11  45 1
 11  46 1
 11  51 1
 11  53 1
 11  60 1
 11  62 1
 11  67 1
 11  68 1
 18   9 1
 18  30 1
 18  48 1
 20  73 1
 23  30 1
 25   1 1
 25   3 1
 25   4 1
 25  20 1
 25  46 1
 25  49 1
 25  53 1
 25  62 1
 25  69 1
 25  73 1
 26  30 1
 34  62 1
 36   3 1
 36   6 1
 36   7 1
 36   9 1
 36  15 1
 36  20 1
 36  21 1
 36  27 1
 36  29 1
 36  33 1
 36  35 1
 36  37 1
 36  47 1
 36  49 1
 36  51 1
 36  58 1
 36  63 1
 36  65 1
 36  67 1
 36  68 1
 36  69 1
 36  70 1
 36  72 1
 36  73 1
 36  74 1
 36  76 1
 36  94 1
 38  35 1
 38  49 1
 38  59 1
 42   3 1
 42  49 1
 44   3 1
 44   4 1
 44  15 1
 44  23 1
 44  24 1
 44  28 1
 44  30 1
 44  32 1
 44  41 1
 44  46 1
 44  51 1
 44  57 1
 44  62 1
 44  66 1
 44  72 1
 44  77 1
 47   6 1
 47   9 1
 47  20 1
 47  23 1
 47  29 1
 47  33 1
 47  35 1
 47  37 1
 47  49 1
 47  51 1
 47  58 1
 47  69 1
 47  70 1
 47  72 1
 47  73 1
 50   3 1
 50   4 1
 50   6 1
 50   9 1
 50  15 1
 50  16 1
 50  20 1
 50  27 1
 50  28 1
 50  29 1
 50  35 1
 50  37 1
 50  39 1
 50  40 1
 50  41 1
 50  45 1
 50  46 1
 50  48 1
 50  49 1
 50  53 1
 50  57 1
 50  58 1
 50  60 1
 50  62 1
 50  65 1
 50  67 1
 50  68 1
 50  69 1
 50  70 1
 50  71 1
 50  72 1
 50  73 1
 50  74 1
 50  75 1
 50  76 1
 50  86 1
 51   4 1
 51  29 1
 51  30 1
 51  41 1
 57  77 1
 58   6 1
 58  69 1
 58  73 1
 77  66 1
 77  70 1
 79  30 1
 79  51 1
 79  76 1
 80  70 1
 80  90 1
 82   3 1
 82  27 1
 82  39 1
 82  45 1
 82  73 1
 82  74 1
 83  44 1
 83  70 1
 85   9 1
 85  67 1
 85  73 1
 86  49 1
 88  72 1
 90  70 1
 93  28 1
 93  46 1
 80   1 1
 83   1 1
 52   3 1
 11   8 1
 50   8 1
 81   8 1
  1   9 1
 11   9 1
 25   9 1
 26   9 1
 31   9 1
 54   9 1
 11  13 1
  7  15 1
 11  15 1
  2  23 1
 34  23 1
 43  23 1
 87  23 1
  1  24 1
 14  24 1
 28  24 1
 34  24 1
 62  24 1
 91  24 1
  8  27 1
 11  27 1
 25  27 1
 44  27 1
 47  27 1
 52  29 1
  1  30 1
 44  36 1
 50  36 1
 25  37 1
 36  38 1
 50  38 1
 20  39 1
 25  39 1
 10  40 1
  1  42 1
 36  42 1
 50  42 1
  7  45 1
 36  45 1
 47  45 1
 51  45 1
 62  45 1
 81  46 1
 91  46 1
 92  46 1
  1  48 1
  8  48 1
 11  48 1
 85  48 1
  3  49 1
  4  49 1
 10  49 1
 11  49 1
 27  49 1
 34  49 1
 35  49 1
 52  49 1
 94  49 1
  1  50 1
  7  50 1
 11  50 1
 12  50 1
 38  50 1
 43  50 1
 44  50 1
 59  50 1
 80  50 1
  7  51 1
  8  51 1
 92  51 1
 10  53 1
 11  58 1
 20  58 1
 44  58 1
 50  59 1
 52  62 1
 11  65 1
 12  65 1
 25  65 1
 35  65 1
 44  65 1
 49  65 1
 59  65 1
 28  66 1
 64  66 1
 91  66 1
 47  67 1
 49  68 1
 92  68 1
  6  69 1
  7  72 1
 80  72 1
 90  72 1
 44  73 1
  1  75 1
  8  75 1
 11  75 1
 25  75 1
 36  75 1
 37  75 1
 44  75 1
 85  75 1
 90  75 1
  1  77 1
  2  77 1
 23  77 1
 81  77 1
 11  79 1
 36  79 1
 44  79 1
 80  83 1
 25  85 1
 36  85 1
 50  85 1
 81  86 1
  1  88 1
 80  88 1
  1  90 1
  7  90 1
 44  90 1
 50  90 1
 79  90 1
 11  93 1
 44  93 1
