# Supplementary material for: Forging a link between mentoring and collaboration: a new training model for implementation science
Source: Implement Sci. 2016 Oct 13;11:137. doi: 10.1186/s13012-016-0499-y (PMC5062835; doi:10.1186/s13012-016-0499-y)
Supplement: Additional file 5: — Attributes[year].csv: comma-separated file of IRI member attributes for each year. (ZIP 1 kb) [file 13012_2016_499_MOESM5_ESM.zip]

Archive with 3 entries (3 files):
- Attributes/Attributes2012R1.csv
- Attributes/Attributes2013R1.csv
- Attributes/Attributes2014R1.csv
