# Supplementary material for: Forging a link between mentoring and collaboration: a new training model for implementation science
Source: Implement Sci. 2016 Oct 13;11:137. doi: 10.1186/s13012-016-0499-y (PMC5062835; doi:10.1186/s13012-016-0499-y)
Supplement: Additional file 5: — Attributes[year].csv: comma-separated file of IRI member attributes for each year. (ZIP 1 kb) [file 13012_2016_499_MOESM5_ESM.zip › Attributes/Attributes2014R1.csv]

ID	Label	Role	Discipline
1	1001	2	1
2	1002	3	2
3	1003	1	2
4	1004	1	2
5	1005	3	3
6	1006	1	2
7	1007	3	3
8	1008	2	1
9	1009	1	1
10	1010	3	2
11	1011	3	3
12	1012	3	2
13	1013	1	2
14	1014	3	1
15	1015	1	2
16	1016	1	2
17	1017	3	3
18	1018	3	2
19	1019	3	3
20	1020	1	2
21	1021	1	3
22	1022	3	3
23	1023	1	3
24	1024	1	3
25	1025	2	3
26	1026	3	2
27	1027	1	1
28	1028	1	3
29	1029	1	2
30	1030	1	2
31	1031	3	1
32	1032	3	3
33	1033	1	1
34	1034	3	2
35	1035	1	1
36	1036	2	3
37	1037	1	2
38	1038	3	1
39	1039	1	2
40	1040	1	2
41	1041	1	2
42	1042	3	1
43	1043	3	2
44	1044	2	3
45	1045	1	2
46	1046	1	3
47	1047	3	3
48	1048	1	2
49	1049	3	1
50	1050	2	1
51	1051	1	2
52	1052	3	2
53	1053	1	2
54	1054	3	3
55	1055	3	3
56	1056	3	2
57	1057	1	2
58	1058	1	2
59	1059	3	1
60	1060	1	1
61	1061	1	1
62	1062	1	2
63	1063	3	1
64	1064	3	2
65	1065	2	2
66	1066	1	1
67	1067	1	1
68	1068	1	1
69	1069	1	3
70	1070	1	3
71	1071	1	3
72	1072	1	1
73	1073	1	2
74	1074	1	1
75	1075	1	2
76	1076	1	2
77	1077	1	1
78	1078	3	2
79	1079	3	2
80	1080	3	3
81	1081	3	2
82	1082	3	1
83	1083	3	2
84	1084	3	2
85	1085	3	2
86	1086	3	2
87	1087	3	1
88	1088	2	3
89	1089	3	1
90	1090	2	2
91	1091	3	3
92	1092	3	1
93	1093	3	2
94	9999	3	2
